# Supplementary material for: Substrate dependent growth conditions and moisture dynamics drive aroma development in solid-state Aspergillus oryzae (koji) fermentations of cereal and oilseed processing side streams
Source: Front Microbiol. 2026 May 21;17:1829344. doi: 10.3389/fmicb.2026.1829344 (PMC13233406; doi:10.3389/fmicb.2026.1829344)
Supplement: Supplementary file 1 [file Table_1.xlsx]

## Sheet: Physio_res_by_property
Sample	Property	t_0h_1	t_0h_2	t_end_1	t_end_2	Delta1	Delta2	Davg
Wheat w_60% t_30h	Water content (%)	63.676	62.7699	60.3017	59.6774	-3.37428	-3.0925	-3.23339
Wheat w_60% t_40h	Water content (%)	63.5303	65.2174	56.6161	56.9892	-6.91422	-8.22814	-7.57118
Wheat w_60% t_48h	Water content (%)	63.3431	63.4236	49.774	49.6982	-13.5691	-13.7254	-13.6472
Wheat w_70% t_48h	Water content (%)	71.7913	71.6794	65.8237	65.7534	-5.96761	-5.92599	-5.9468
Rapeseed w_40% t_30h	Water content (%)	48.2402	44.6597	41.1765	39.7953	-7.0637	-4.86435	-5.96402
Rapeseed w_40% t_40h	Water content (%)	46.5526	45.0549	36.8687	31.9728	-9.68396	-13.0822	-11.3831
Rapeseed w_30% t_48h	Water content (%)	36.3463	39.2097	28.2125	24.1275	-8.13379	-15.0823	-11.608
Rapeseed w_40% t_48h	Water content (%)	46.9214	46.8368	30.9392	31.4599	-15.9822	-15.3769	-15.6796
Pumpkin w_20% t_30h	Water content (%)	21.5071	20.8234	18.0328	18.5668	-3.47428	-2.25666	-2.86547
Pumpkin w_20% t_40h	Water content (%)	18.3007	20.1915	13.6442	16.1777	-4.65644	-4.01384	-4.33514
Pumpkin w_30% t_48h	Water content (%)	33.0208	32.8859	20.7607	17.9655	-12.2601	-14.9204	-13.5902
Pumpkin w_40% t_48h	Water content (%)	41.5205	40.7232	20.4455	23.1951	-21.075	-17.5281	-19.3015
Rye w_60% t_30h	Water content (%)	63.3162	62.9767	58.6264	57.7703	-4.68982	-5.20641	-4.94811
Rye w_60% t_40h	Water content (%)	63.2488	63.676	53.1616	54.6279	-10.0872	-9.04804	-9.56763
Rye w_60% t_48h	Water content (%)	63.154	65.4099	59.3496	53.7679	-3.80442	-11.642	-7.7232
Rye w_70% t_48h	Water content (%)	73.1472	72.8482	72.8039	74.3984	-0.343237	1.55014	0.603451
Wheat w_60% t_30h	water activity [aw]	1.003	1.005	0.991	0.995	-0.012	-0.01	-0.011
Wheat w_60% t_40h	water activity [aw]	0.999	1.004	0.992	0.991	-0.007	-0.013	-0.01
Wheat w_60% t_48h	water activity [aw]	1	1	0.978	0.97	-0.022	-0.03	-0.026
Wheat w_70% t_48h	water activity [aw]	1.001	1.002	0.996	0.999	-0.005	-0.003	-0.004
Rapeseed w_40% t_30h	water activity [aw]	0.988	0.991	0.976	0.977	-0.012	-0.014	-0.013
Rapeseed w_40% t_40h	water activity [aw]	0.996	0.996	0.948	0.925	-0.048	-0.071	-0.0595
Rapeseed w_30% t_48h	water activity [aw]	0.976	0.977	0.909	0.891	-0.067	-0.086	-0.0765
Rapeseed w_40% t_48h	water activity [aw]	0.99	0.992	0.925	0.924	-0.065	-0.068	-0.0665
Pumpkin w_20% t_30h	water activity [aw]	0.979	0.975	0.939	0.939	-0.04	-0.036	-0.038
Pumpkin w_20% t_40h	water activity [aw]	0.972	0.971	0.865	0.885	-0.107	-0.086	-0.0965
Pumpkin w_30% t_48h	water activity [aw]	0.995	0.993	0.898	0.876	-0.097	-0.117	-0.107
Pumpkin w_40% t_48h	water activity [aw]	1.003	0.999	0.898	0.91	-0.105	-0.089	-0.097
Rye w_60% t_30h	water activity [aw]	0.996	0.995	0.991	0.987	-0.005	-0.008	-0.0065
Rye w_60% t_40h	water activity [aw]	1.004	0.999	0.983	0.98	-0.021	-0.019	-0.02
Rye w_60% t_48h	water activity [aw]	1.004	0.994	0.983	0.977	-0.021	-0.017	-0.019
Rye w_70% t_48h	water activity [aw]	1.01	1.007	0.999	0.996	-0.011	-0.011	-0.011
Wheat w_60% t_30h	pH	6.58667	6.60333	5.93667	5.75333	-0.65	-0.85	-0.75
Wheat w_60% t_40h	pH	6.57667	6.63333	5.77	5.72	-0.806667	-0.913333	-0.86
Wheat w_60% t_48h	pH	6.51333	6.50667	5.41667	5.41333	-1.09667	-1.09333	-1.095
Wheat w_70% t_48h	pH	6.53333	6.51667	5.27333	5.28	-1.26	-1.23667	-1.24833
Rapeseed w_40% t_30h	pH	5.63	5.88667	6.88667	6.59333	1.25667	0.706667	0.981667
Rapeseed w_40% t_40h	pH	5.86	5.82333	7.03	6.63667	1.17	0.813333	0.991667
Rapeseed w_30% t_48h	pH	5.89333	5.8	6.35	6.24333	0.456667	0.443333	0.45
Rapeseed w_40% t_48h	pH	5.92	5.87333	6.9	6.96667	0.98	1.09333	1.03667
Pumpkin w_20% t_30h	pH	6.45333	6.37667	6.53	6.7	0.0766667	0.323333	0.2
Pumpkin w_20% t_40h	pH	6.41	6.40333	6.43333	6.47333	0.0233333	0.07	0.0466667
Pumpkin w_30% t_48h	pH	6.63333	6.62333	6.32	6.27667	-0.313333	-0.346667	-0.33
Pumpkin w_40% t_48h	pH	6.68	6.66333	6.65	6.66	-0.03	-0.00333333	-0.0166667
Rye w_60% t_30h	pH	6.71	7.03	5.69667	5.88333	-1.01333	-1.14667	-1.08
Rye w_60% t_40h	pH	6.65667	6.72667	5.44333	5.57667	-1.21333	-1.15	-1.18167
Rye w_60% t_48h	pH	6.73333	6.68667	5.76667	5.65	-0.966667	-1.03667	-1.00167
Rye w_70% t_48h	pH	6.57667	6.58333	5.72667	6.19	-0.85	-0.393333	-0.621667
Wheat w_60% t_30h	DNS - reducing sugars (glucose equivalents)	2.51007	1.82836	7.63237	8.65676	5.1223	6.82839	5.97534
Wheat w_60% t_40h	DNS - reducing sugars (glucose equivalents)	1.22726	1.37832	4.82128	4.56212	3.59402	3.1838	3.38891
Wheat w_60% t_48h	DNS - reducing sugars (glucose equivalents)	2.51007	1.82836	6.52838	5.44466	4.01831	3.6163	3.81731
Wheat w_70% t_48h	DNS - reducing sugars (glucose equivalents)	1.22726	1.37832	1.38948	0.714351	0.162219	-0.663973	-0.250877
Rapeseed w_40% t_30h	DNS - reducing sugars (glucose equivalents)	4.1216	3.40319	15.4686	15.3519	11.347	11.9487	11.6478
Rapeseed w_40% t_40h	DNS - reducing sugars (glucose equivalents)	4.13734	3.17517	10.7805	13.2266	6.64314	10.0515	8.34731
Rapeseed w_30% t_48h	DNS - reducing sugars (glucose equivalents)	4.1216	3.40319	17.4632	29.1405	13.3416	25.7373	19.5394
Rapeseed w_40% t_48h	DNS - reducing sugars (glucose equivalents)	4.13734	3.17517	24.5461	18.9696	20.4088	15.7945	18.1016
Pumpkin w_20% t_30h	DNS - reducing sugars (glucose equivalents)	2.30824	2.35995	9.28828	8.65704	6.98004	6.29709	6.63857
Pumpkin w_20% t_40h	DNS - reducing sugars (glucose equivalents)	2.58041	2.21454	7.59676	9.55862	5.01635	7.34408	6.18021
Pumpkin w_30% t_48h	DNS - reducing sugars (glucose equivalents)	2.30824	2.35995	8.09903	3.7109	5.79079	1.35096	3.57087
Pumpkin w_40% t_48h	DNS - reducing sugars (glucose equivalents)	2.58041	2.21454	1.90882	3.25183	-0.671593	1.03729	0.18285
Rye w_60% t_30h	DNS - reducing sugars (glucose equivalents)	1.62677	1.73335	8.77234	11.646	7.14557	9.91265	8.52911
Rye w_60% t_40h	DNS - reducing sugars (glucose equivalents)	1.34792	1.50687	4.58393	6.90434	3.23601	5.39748	4.31674
Rye w_60% t_48h	DNS - reducing sugars (glucose equivalents)	1.62677	1.73335	3.83096	4.49075	2.20419	2.75741	2.4808
Rye w_70% t_48h	DNS - reducing sugars (glucose equivalents)	1.34792	1.50687	1.17139	2.09126	-0.176531	0.584392	0.20393
Wheat w_60% t_30h	OPA - primary amines	0.737726	1.06654	29.8039	19.0335	29.0662	17.967	23.5166
Wheat w_60% t_40h	OPA - primary amines	1.57763	2.03313	26.2646	19.9085	24.687	17.8753	21.2812
Wheat w_60% t_48h	OPA - primary amines	0.737726	1.06654	45.7658	49.9586	45.0281	48.8921	46.9601
Wheat w_70% t_48h	OPA - primary amines	1.57763	2.03313	11.5018	3.89544	9.9242	1.8623	5.89325
Rapeseed w_40% t_30h	OPA - primary amines	21.5243	25.8475	69.6501	77.8027	48.1258	51.9551	50.0404
Rapeseed w_40% t_40h	OPA - primary amines	28.593	24.3155	82.527	89.9429	53.934	65.6274	59.7807
Rapeseed w_30% t_48h	OPA - primary amines	21.5243	25.8475	94.7395	102.316	73.2152	76.4684	74.8418
Rapeseed w_40% t_48h	OPA - primary amines	28.593	24.3155	92.983	92.5049	64.39	68.1894	66.2897
Pumpkin w_20% t_30h	OPA - primary amines	27.4482	23.879	96.2436	98.9737	68.7954	75.0947	71.945
Pumpkin w_20% t_40h	OPA - primary amines	28.2842	22.6972	90.9975	107.265	62.7132	84.5683	73.6408
Pumpkin w_30% t_48h	OPA - primary amines	27.4482	23.879	102.41	93.2794	74.9619	69.4004	72.1811
Pumpkin w_40% t_48h	OPA - primary amines	28.2842	22.6972	67.1313	87.0211	38.8471	64.3239	51.5855
Rye w_60% t_30h	OPA - primary amines	2.26441	3.91136	26.2206	29.7191	23.9562	25.8078	24.882
Rye w_60% t_40h	OPA - primary amines	5.2015	2.68222	25.3493	43.8982	20.1478	41.216	30.6819
Rye w_60% t_48h	OPA - primary amines	2.26441	3.91136	42.0974	46.0536	39.833	42.1422	40.9876
Rye w_70% t_48h	OPA - primary amines	5.2015	2.68222	8.30102	14.359	3.09952	11.6768	7.38817

## Sheet: Physio_res_by_substrate
Sample	Property	t_0h_1	t_0h_2	t_end_1	t_end_2	Delta1	Delta2	Davg
Wheat w_60% t_30h	Water content (%)	63.676	62.7699	60.3017	59.6774	-3.37428	-3.0925	-3.23339
Wheat w_60% t_40h	Water content (%)	63.5303	65.2174	56.6161	56.9892	-6.91422	-8.22814	-7.57118
Wheat w_60% t_48h	Water content (%)	63.3431	63.4236	49.774	49.6982	-13.5691	-13.7254	-13.6472
Wheat w_70% t_48h	Water content (%)	71.7913	71.6794	65.8237	65.7534	-5.96761	-5.92599	-5.9468
Wheat w_60% t_30h	water activity [aw]	1.003	1.005	0.991	0.995	-0.012	-0.01	-0.011
Wheat w_60% t_40h	water activity [aw]	0.999	1.004	0.992	0.991	-0.007	-0.013	-0.01
Wheat w_60% t_48h	water activity [aw]	1	1	0.978	0.97	-0.022	-0.03	-0.026
Wheat w_70% t_48h	water activity [aw]	1.001	1.002	0.996	0.999	-0.005	-0.003	-0.004
Wheat w_60% t_30h	pH	6.58667	6.60333	5.93667	5.75333	-0.65	-0.85	-0.75
Wheat w_60% t_40h	pH	6.57667	6.63333	5.77	5.72	-0.806667	-0.913333	-0.86
Wheat w_60% t_48h	pH	6.51333	6.50667	5.41667	5.41333	-1.09667	-1.09333	-1.095
Wheat w_70% t_48h	pH	6.53333	6.51667	5.27333	5.28	-1.26	-1.23667	-1.24833
Wheat w_60% t_30h	DNS - reducing sugars (glucose equivalents)	2.51007	1.82836	7.63237	8.65676	5.1223	6.82839	5.97534
Wheat w_60% t_40h	DNS - reducing sugars (glucose equivalents)	1.22726	1.37832	4.82128	4.56212	3.59402	3.1838	3.38891
Wheat w_60% t_48h	DNS - reducing sugars (glucose equivalents)	2.51007	1.82836	6.52838	5.44466	4.01831	3.6163	3.81731
Wheat w_70% t_48h	DNS - reducing sugars (glucose equivalents)	1.22726	1.37832	1.38948	0.714351	0.162219	-0.663973	-0.250877
Wheat w_60% t_30h	OPA - primary amines	0.737726	1.06654	29.8039	19.0335	29.0662	17.967	23.5166
Wheat w_60% t_40h	OPA - primary amines	1.57763	2.03313	26.2646	19.9085	24.687	17.8753	21.2812
Wheat w_60% t_48h	OPA - primary amines	0.737726	1.06654	45.7658	49.9586	45.0281	48.8921	46.9601
Wheat w_70% t_48h	OPA - primary amines	1.57763	2.03313	11.5018	3.89544	9.9242	1.8623	5.89325
Rye w_60% t_30h	Water content (%)	63.3162	62.9767	58.6264	57.7703	-4.68982	-5.20641	-4.94811
Rye w_60% t_40h	Water content (%)	63.2488	63.676	53.1616	54.6279	-10.0872	-9.04804	-9.56763
Rye w_60% t_48h	Water content (%)	63.154	65.4099	59.3496	53.7679	-3.80442	-11.642	-7.7232
Rye w_70% t_48h	Water content (%)	73.1472	72.8482	72.8039	74.3984	-0.343237	1.55014	0.603451
Rye w_60% t_30h	water activity [aw]	0.996	0.995	0.991	0.987	-0.005	-0.008	-0.0065
Rye w_60% t_40h	water activity [aw]	1.004	0.999	0.983	0.98	-0.021	-0.019	-0.02
Rye w_60% t_48h	water activity [aw]	1.004	0.994	0.983	0.977	-0.021	-0.017	-0.019
Rye w_70% t_48h	water activity [aw]	1.01	1.007	0.999	0.996	-0.011	-0.011	-0.011
Rye w_60% t_30h	pH	6.71	7.03	5.69667	5.88333	-1.01333	-1.14667	-1.08
Rye w_60% t_40h	pH	6.65667	6.72667	5.44333	5.57667	-1.21333	-1.15	-1.18167
Rye w_60% t_48h	pH	6.73333	6.68667	5.76667	5.65	-0.966667	-1.03667	-1.00167
Rye w_70% t_48h	pH	6.57667	6.58333	5.72667	6.19	-0.85	-0.393333	-0.621667
Rye w_60% t_30h	DNS - reducing sugars (glucose equivalents)	1.62677	1.73335	8.77234	11.646	7.14557	9.91265	8.52911
Rye w_60% t_40h	DNS - reducing sugars (glucose equivalents)	1.34792	1.50687	4.58393	6.90434	3.23601	5.39748	4.31674
Rye w_60% t_48h	DNS - reducing sugars (glucose equivalents)	1.62677	1.73335	3.83096	4.49075	2.20419	2.75741	2.4808
Rye w_70% t_48h	DNS - reducing sugars (glucose equivalents)	1.34792	1.50687	1.17139	2.09126	-0.176531	0.584392	0.20393
Rye w_60% t_30h	OPA - primary amines	2.26441	3.91136	26.2206	29.7191	23.9562	25.8078	24.882
Rye w_60% t_40h	OPA - primary amines	5.2015	2.68222	25.3493	43.8982	20.1478	41.216	30.6819
Rye w_60% t_48h	OPA - primary amines	2.26441	3.91136	42.0974	46.0536	39.833	42.1422	40.9876
Rye w_70% t_48h	OPA - primary amines	5.2015	2.68222	8.30102	14.359	3.09952	11.6768	7.38817
Rapeseed w_40% t_30h	Water content (%)	48.2402	44.6597	41.1765	39.7953	-7.0637	-4.86435	-5.96402
Rapeseed w_40% t_40h	Water content (%)	46.5526	45.0549	36.8687	31.9728	-9.68396	-13.0822	-11.3831
Rapeseed w_30% t_48h	Water content (%)	36.3463	39.2097	28.2125	24.1275	-8.13379	-15.0823	-11.608
Rapeseed w_40% t_48h	Water content (%)	46.9214	46.8368	30.9392	31.4599	-15.9822	-15.3769	-15.6796
Rapeseed w_40% t_30h	water activity [aw]	0.988	0.991	0.976	0.977	-0.012	-0.014	-0.013
Rapeseed w_40% t_40h	water activity [aw]	0.996	0.996	0.948	0.925	-0.048	-0.071	-0.0595
Rapeseed w_30% t_48h	water activity [aw]	0.976	0.977	0.909	0.891	-0.067	-0.086	-0.0765
Rapeseed w_40% t_48h	water activity [aw]	0.99	0.992	0.925	0.924	-0.065	-0.068	-0.0665
Rapeseed w_40% t_30h	pH	5.63	5.88667	6.88667	6.59333	1.25667	0.706667	0.981667
Rapeseed w_40% t_40h	pH	5.86	5.82333	7.03	6.63667	1.17	0.813333	0.991667
Rapeseed w_30% t_48h	pH	5.89333	5.8	6.35	6.24333	0.456667	0.443333	0.45
Rapeseed w_40% t_48h	pH	5.92	5.87333	6.9	6.96667	0.98	1.09333	1.03667
Rapeseed w_40% t_30h	DNS - reducing sugars (glucose equivalents)	4.1216	3.40319	15.4686	15.3519	11.347	11.9487	11.6478
Rapeseed w_40% t_40h	DNS - reducing sugars (glucose equivalents)	4.13734	3.17517	10.7805	13.2266	6.64314	10.0515	8.34731
Rapeseed w_30% t_48h	DNS - reducing sugars (glucose equivalents)	4.1216	3.40319	17.4632	29.1405	13.3416	25.7373	19.5394
Rapeseed w_40% t_48h	DNS - reducing sugars (glucose equivalents)	4.13734	3.17517	24.5461	18.9696	20.4088	15.7945	18.1016
Rapeseed w_40% t_30h	OPA - primary amines	21.5243	25.8475	69.6501	77.8027	48.1258	51.9551	50.0404
Rapeseed w_40% t_40h	OPA - primary amines	28.593	24.3155	82.527	89.9429	53.934	65.6274	59.7807
Rapeseed w_30% t_48h	OPA - primary amines	21.5243	25.8475	94.7395	102.316	73.2152	76.4684	74.8418
Rapeseed w_40% t_48h	OPA - primary amines	28.593	24.3155	92.983	92.5049	64.39	68.1894	66.2897
Pumpkin w_20% t_30h	Water content (%)	21.5071	20.8234	18.0328	18.5668	-3.47428	-2.25666	-2.86547
Pumpkin w_20% t_40h	Water content (%)	18.3007	20.1915	13.6442	16.1777	-4.65644	-4.01384	-4.33514
Pumpkin w_30% t_48h	Water content (%)	33.0208	32.8859	20.7607	17.9655	-12.2601	-14.9204	-13.5902
Pumpkin w_40% t_48h	Water content (%)	41.5205	40.7232	20.4455	23.1951	-21.075	-17.5281	-19.3015
Pumpkin w_20% t_30h	water activity [aw]	0.979	0.975	0.939	0.939	-0.04	-0.036	-0.038
Pumpkin w_20% t_40h	water activity [aw]	0.972	0.971	0.865	0.885	-0.107	-0.086	-0.0965
Pumpkin w_30% t_48h	water activity [aw]	0.995	0.993	0.898	0.876	-0.097	-0.117	-0.107
Pumpkin w_40% t_48h	water activity [aw]	1.003	0.999	0.898	0.91	-0.105	-0.089	-0.097
Pumpkin w_20% t_30h	pH	6.45333	6.37667	6.53	6.7	0.0766667	0.323333	0.2
Pumpkin w_20% t_40h	pH	6.41	6.40333	6.43333	6.47333	0.0233333	0.07	0.0466667
Pumpkin w_30% t_48h	pH	6.63333	6.62333	6.32	6.27667	-0.313333	-0.346667	-0.33
Pumpkin w_40% t_48h	pH	6.68	6.66333	6.65	6.66	-0.03	-0.00333333	-0.0166667
Pumpkin w_20% t_30h	DNS - reducing sugars (glucose equivalents)	2.30824	2.35995	9.28828	8.65704	6.98004	6.29709	6.63857
Pumpkin w_20% t_40h	DNS - reducing sugars (glucose equivalents)	2.58041	2.21454	7.59676	9.55862	5.01635	7.34408	6.18021
Pumpkin w_30% t_48h	DNS - reducing sugars (glucose equivalents)	2.30824	2.35995	8.09903	3.7109	5.79079	1.35096	3.57087
Pumpkin w_40% t_48h	DNS - reducing sugars (glucose equivalents)	2.58041	2.21454	1.90882	3.25183	-0.671593	1.03729	0.18285
Pumpkin w_20% t_30h	OPA - primary amines	27.4482	23.879	96.2436	98.9737	68.7954	75.0947	71.945
Pumpkin w_20% t_40h	OPA - primary amines	28.2842	22.6972	90.9975	107.265	62.7132	84.5683	73.6408
Pumpkin w_30% t_48h	OPA - primary amines	27.4482	23.879	102.41	93.2794	74.9619	69.4004	72.1811
Pumpkin w_40% t_48h	OPA - primary amines	28.2842	22.6972	67.1313	87.0211	38.8471	64.3239	51.5855

## Sheet: annotationS
Sample	Pumpkin w_20% t_30h	Pumpkin w_20% t_40h	Rapeseed w_40% t_30h	Rapeseed w_40% t_40h	Rye w_60% t_30h	Rye w_60% t_40h	Wheat w_60% t_30h	Wheat w_60% t_40h	Pumpkin w_30% t_48h	Rapeseed w_30% t_48h	Rapeseed w_40% t_48h	Rye w_60% t_48h	Rye w_70% t_48h	Wheat w_60% t_48h	Wheat w_70% t_48h	Pumpkin w_40% t_48h	Pumpkin w_20% t_0h	Rapeseed w_40% t_0h	Rye w_40% t_0h	Wheat w_40% t_0h
Substrate	Pumpkin	Pumpkin	Rapeseed	Rapeseed	Rye bran	Rye bran	Wheat bran	Wheat bran	Pumpkin	Rapeseed	Rapeseed	Rye bran	Rye bran	Wheat bran	Wheat bran	Pumpkin	Pumpkin	Rapeseed	Rye bran	Wheat bran
Fermtime	30h	40h	30h	40h	30h	40h	30h	40h	48h	48h	48h	48h	48h	48h	48h	48h
Water_content	-2.86547	-4.33514	-5.96402	-11.3831	-4.94811	-9.56763	-3.23339	-7.57118	-13.5902	-11.608	-15.6796	-7.7232	0.603451	-13.6472	-5.9468	-19.3015
Water_activity	-0.038	-0.0965	-0.013	-0.0595	-0.0065	-0.02	-0.011	-0.01	-0.107	-0.0765	-0.0665	-0.019	-0.011	-0.026	-0.004	-0.097
pH	0.2	0.0466667	0.981667	0.991667	-1.08	-1.18167	-0.75	-0.86	-0.33	0.45	1.03667	-1.00167	-0.621667	-1.095	-1.24833	-0.0166667
Reducing_sugars	6.63857	6.18021	11.6478	8.34731	8.52911	4.31674	5.97534	3.38891	3.57087	19.5394	18.1016	2.4808	0.20393	3.81731	-0.250877	0.18285
Primary_amines	71.945	73.6408	50.0404	59.7807	24.882	30.6819	23.5166	21.2812	72.1811	74.8418	66.2897	40.9876	7.38817	46.9601	5.89325	51.5855
Growth	+	++	+	++	+	++	+	++	+++	++	+++	+++	+	+++	+	+

## Sheet: annotationC
Compound	Dimethyl sulfide	Propanal	Isobutanal	Acetone	Acrolein	Methacrolein	Ethyl Acetate	2-Butanone	Isovaleraldehyde	2-Methylbutanal	2-Propanol	Diacetyl	Pentanal	2-Methylpropanenitrile	1-Propanol	2-Methylbutanenitrile	Hexanal	Isobutanol	Isoamyl acetate	Isopropyl isothiocyanate	2-Heptanone	Isoamyl alcohol	2-Pentylfuran	3-Octanone	Acetoin	6-Methyl-5-hepten-2-one	Anisole	5-Cyano-1-pentene	Acetoin Acetate	2-Nonanone	3-Octanol	Acetic acid	1,3-Dichlorobenzene	1-Octen-3-ol	3-Butenyl isothiocyanate	Benzaldehyde	Propanoic acid	Isobutyric acid	2-Undecanone	Butanoic acid	Gamma-Butyrolactone	3-Methylbutanoic acid	2-Methylbutanoic acid	2-Phenyl-2-propanol	Pentanoic acid	Acetamide	2-Phenethyl acetate	Hexanoic acid	Guaiacol
Type	Other	Aldehydes	Aldehydes	Ketones	Aldehydes	Aldehydes	Esters	Ketones	Aldehydes	Aldehydes	Alcohols	Ketones	Aldehydes	Nitriles	Alcohols	Nitriles	Aldehydes	Alcohols	Esters	Isothiocyanates	Ketones	Alcohols	Other	Ketones	Ketones	Ketones	Other	Nitriles	Esters	Ketones	Alcohols	Carboxylic acids	Other	Alcohols	Isothiocyanates	Aldehydes	Carboxylic acids	Carboxylic acids	Ketones	Carboxylic acids	Other	Carboxylic acids	Carboxylic acids	Alcohols	Carboxylic acids	Other	Esters	Carboxylic acids	Phenols
[truncated: 4 more columns]
