# Supplementary material for: Substrate dependent growth conditions and moisture dynamics drive aroma development in solid-state Aspergillus oryzae (koji) fermentations of cereal and oilseed processing side streams
Source: Front Microbiol. 2026 May 21;17:1829344. doi: 10.3389/fmicb.2026.1829344 (PMC13233406; doi:10.3389/fmicb.2026.1829344)
Supplement: Supplementary file 2 [file Table_2.xlsx]

## Sheet: Resolved Mass Spectra
Compound Name	Match Quality	Compound ID	Interval ID	Model Order	Component #	Est. Retention Time (min)	Comments	mz 1	mz 2	mz 3	mz 4	mz 5	mz 6	mz 7	mz 8	mz 9	mz 10	mz 11	mz 12	mz 13	mz 14	mz 15	mz 16	mz 17	mz 18	mz 19	mz 20	mz 21	mz 22	mz 23	mz 24	mz 25	mz 26	mz 27	mz 28	mz 29	mz 30	mz 31	mz 32	mz 33	mz 34	mz 35	mz 36	mz 37	mz 38	mz 39	mz 40	mz 41	mz 42
Dimethyl sulfide	Fair	7	5	9	7	1.55902		0	0	0	0	0	0	0	0	0	0	0	0	0	0	0.0126375	0.00368088	0.0392714	0.207926	0.00271301	0.00255643	0.000959741	0	0.000174573	0	0.000126143	0.00157138	0.0523578	0.179062	0.0858197	0.000795395	0.00423838	0.0855499	0.00721628	0.00618454	0.115831	0.00219007	0.00438491	0.000198706	0	0.00507568	0.0109529	0.00810397
Propanal	Fair	9	6	9	4	1.8196		0	0	0	0	0	0	0	0	0	0	0	0	0	0	0.0104612	0.00965681	0.0611449	0.372388	0.0591631	0.00175946	8.23989e-05	1.17756e-05	0	0.00193526	0.0103949	0.0753993	0.231606	0.475415	0.589378	0.0269017	0.0254939	0.100124	0.00870934	0.00157434	0	0.00402236	0.0163677	0.0189052	0.0409337	0.0196757	0.0521634	0.0394344
Isobutanal	Excellent	10	6	9	6	1.93273		0	0	0	0	0	0	0	0	0	0	0	0	0	0	0.012321	0.00175017	0.0305345	0.167938	0.0125934	0.000870708	6.23878e-05	0	0	0.000457297	0.00271749	0.0325632	0.225148	0.129569	0.197416	0.00378465	0.00860038	0.0327995	0.0030366	0.000632417	6.5339e-06	0.00274961	0.0256069	0.042932	0.193748	0.0314451	0.545073	0.0706346
Acetone	Excellent	12	7	8	1	2.00817		0	0	0	0	0	0	0	0	0	0	0	0	0	0	0.0210958	0.000159963	0.0024079	0.0104006	0	0.000292631	0	1.95276e-06	1.19282e-05	0.000551419	0.00293781	0.0103646	0.010463	0.0169604	0.0142062	0.000518247	0.0025797	0.00577959	0.000463532	8.96389e-05	9.54118e-06	0.00306757	0.0119864	0.0131225	0.0190491	0.00622759	0.00633797	0.0558871
Acrolein	Fair	14	9	10	5	2.30647		0	0	0	0	0	0	0	0	0	0	0	0	0	0	0.00149431	0.00334191	0.0216014	0.109831	0.0112436	0.00115914	3.88549e-07	0	2.98348e-05	0.00884395	0.0363198	0.263311	0.465992	0.333477	0.296272	0.00973792	0.008287	0.0512017	0.00345447	0.00165982	0.000125053	0.015838	0.0484616	0.0442269	0.0604977	0.0168143	0.0480805	0.0246048
Methacrolein	Excellent	17	11	9	6	2.73505		0	0	0	0	0	0	0	0	0	0	0	0	0	0	0.00324176	0	0.0255784	0.133368	0	0.000815974	1.89591e-05	6.25299e-06	0	0.000898618	0.00457955	0.016696	0.0341303	0.0357443	0.0408033	0.00116907	0.00616342	0.0038861	0	4.16002e-05	0.000133906	0.0083378	0.0566456	0.0906755	0.500897	0.0892324	0.632159	0.122393
Ethyl Acetate	Excellent	18	12	9	4	2.87905		0	0	0	0	0	0	0	0	0	0	0	0	0	0	0.0268867	0.00197296	0.00542715	0.0338826	0.00727244	6.43959e-05	3.32445e-06	7.62895e-07	5.9204e-06	0.000292435	0.00181878	0.0192742	0.0631937	0.0430573	0.149399	0.00781619	0.0093727	0.0110854	0.000881341	6.56225e-05	5.185e-06	4.74617e-05	0.000219172	0.000310826	0	0.0018168	0.0046581	0.0615205
2-Butanone	Excellent	20	13	8	1	3.06078		0	0	0	0	0	0	0	0	0	0	0	0	0	0	0.0173253	0.000327183	0.0075899	0.0394505	0.00191594	0.000179811	7.67435e-06	3.69382e-07	1.62354e-06	0.000269869	0.0020318	0.0217975	0.0703846	0.0297301	0.12228	0.00290711	0.0026564	0.00648199	0.000235736	0.000123326	2.55307e-05	0.000825695	0.00617423	0.00774128	0.0206122	0.00313244	0.0144152	0.0525456
Isovaleraldehyde	Good	22	14	9	4	3.37278		0	0	0	0	0	0	0	0	0	0	0	0	0	0	0.0160827	0.000301804	0	0.000312857	0	9.94009e-06	5.77715e-06	4.48265e-07	1.33995e-06	0	0.000142986	0.00332414	0.15323	0.00101887	0.0640366	0.000187283	0.00276282	0	0	0.000158422	3.50042e-05	0.000880417	0.0161721	0.0358758	0.263254	0.045424	0.238277	0.16461
2-Methylbutanal	Good	21	14	9	2	3.37278		0	0	0	0	0	0	0	0	0	0	0	0	0	0	0.00215446	0.00080065	0	0	0.0023148	7.05854e-05	8.68489e-07	0	7.98103e-06	0.00014945	0.00204469	0.0308908	0.105721	0.0403386	0.354464	0.00993726	0.00721588	0.000431297	0.000248793	0	0	0.000505083	0.00788429	0.0194272	0.135571	0.00444052	0.709596	0
2-Propanol	Excellent	23	15	7	2	3.81852		0	0	0	0	0	0	0	0	0	0	0	0	0	0	0.0176193	0.001164	0.00663023	0.036774	0.0265214	0.000421105	9.81021e-05	5.52227e-06	0	0.000337367	0.00170344	0.0132529	0.0756279	0.0109982	0.0655015	0.00420642	0.0228402	0.00117183	0	0	2.56136e-07	0.00205519	0.014092	0.0223774	0.0746773	0.0142152	0.091616	0.0549395
Diacetyl	Excellent	26	17	8	2	4.56597		0	0	0	0	0	0	0	0	0	0	0	0	0	0	0.0512722	0.00123744	0.00186477	0.0126961	0.00293839	3.07385e-05	7.22208e-06	2.99681e-06	1.7641e-06	0.000561471	0.00341064	0.0130135	0.013318	0.00499574	0.0206715	0.000602844	0.00100934	0	4.77444e-06	1.60919e-05	7.74706e-06	0.00137756	0.00673726	0.00562702	0.00758319	0.0034187	0.0232704	0.0861363
Pentanal	Good	28	18	10	9	4.95685		0	0	0	0	0	0	0	0	0	0	0	0	0	0	0.00640382	0	0.00227046	0.0102749	0	9.39896e-05	0	7.29327e-06	0	0.00015462	0.0015288	0.0268342	0.158853	0.0743859	0.297568	0.00886432	0.0106634	0.000763961	0	0.000198995	1.36814e-05	0.000665614	0.00950363	0.0200427	0.156289	0.0256463	0.351456	0.109122
2-Methylpropanenitrile	Good	32	20	10	4	5.65287		0	0	0	0	0	0	0	0	0	0	0	0	0	0	0.0117744	0.00382279	0.043019	0.240667	0.0421044	0.000944846	0.000130808	1.41537e-05	4.7252e-06	0.000873574	0.00377321	0.0472289	0.0911538	0.182018	0.029084	0.00570735	0.00097172	0.0152248	0.00129211	0.000611212	2.88476e-05	0.00422992	0.0336401	0.0408859	0.125686	0.0460946	0.211217	0.699878
1-Propanol	Fair	36	22	8	7	7.53522		0	0	0	0	0	0	0	0	0	0	0	0	0	0	0.0154538	0.0133052	0.0874607	0.573233	0.109512	0.00244901	0.000307052	2.6693e-05	4.93371e-05	0.000883394	0.00624376	0.0496734	0.152974	0.127151	0.223108	0.0214057	0.700563	0.0485719	0.0117149	0	0.000170633	0.0029554	0.0182099	0.0297374	0.108951	0.0304422	0.117186	0.123139
2-Methylbutanenitrile	Good	3	1	9	9	10.0896		0	0	0	0	0	0	0	0	0	0	0	0	0	0	0.00649639	0.00260568	0.0261574	0.155245	0.0234589	0.000525395	6.45972e-05	2.92767e-06	0	0.000247238	0.00153014	0.0258834	0.092869	0.0730733	0.12426	0.00542094	0.000863198	0.0106453	0.000946311	0.000245066	3.77168e-06	0.000935559	0.0116034	0.0172751	0.067637	0.0203443	0.0744836	0.0135862
Hexanal	Excellent	1	1	9	4	10.1204		0	0	0	0	0	0	0	0	0	0	0	0	0	0	0.00718465	0.000251454	0.00166236	0.0136058	0.00141412	4.53519e-05	0	0	4.18132e-07	5.40312e-05	0.000365925	0.0166576	0.155847	0.0401627	0.18438	0.00653726	0.00842345	0	9.01923e-05	0	0	0.000347316	0.00544317	0.0156214	0.160894	0.029871	0.414421	0.0871189
Isobutanol	Excellent	39	24	10	2	11.3239		0	0	0	0	0	0	0	0	0	0	0	0	0	0	0.00743986	2.61019e-05	0.00671333	0.0218909	0	0.000261621	3.40097e-05	0	0	0.000153319	0.000955529	0.0146981	0.136948	0.0290202	0.0989369	0.0080722	0.233574	0.00929215	0.238807	0.00301233	0.000656168	0.00106934	0.0123826	0.0260172	0.150069	0.0294264	0.490882	0.40192
Isoamyl acetate	Excellent	42	26	6	3	12.4828		0	0	0	0	0	0	0	0	0	0	0	0	0	0	0.0146989	0.00308796	0.0288246	0.170948	0.0214108	0.000566219	6.69731e-05	1.35947e-06	0	5.91141e-05	0.000417677	0.00542928	0.051415	0.0396793	0.0652643	0.00209486	0.00861263	0.00802705	0.0023647	0.000103124	0	0.000220078	0.00187992	0.00590986	0.0788583	0.0143401	0.126068	0.125075
Isopropyl isothiocyanate	Good	48	30	6	1	14.6429		0	0	0	0	0	0	0	0	0	0	0	0	0	0	0.0226987	0.00639646	0.0377884	0.240815	0.0512604	0.000955351	0.000132008	0	3.83363e-06	0.000739354	0.00399161	0.038049	0.221383	0.0849872	0.0207447	0	0.00100073	0.0398706	0.00554266	0.000118968	0.000385216	0.00258921	0.0252781	0.0479276	0.225117	0.0638323	0.452367	0.24521
2-Heptanone	Excellent	49	30	6	2	14.6566		0	0	0	0	0	0	0	0	0	0	0	0	0	0	0.0166806	0.000888441	0.00178123	0.014758	0.00481063	2.21424e-05	1.88881e-05	7.54484e-07	5.88448e-07	1.91795e-05	0.000320563	0.0115804	0.0968011	0.0215529	0.0734254	0.00168685	0.00345858	0	0	0	2.69999e-05	0.000107662	0.00301261	0.00951663	0.106333	0.0168425	0.122844	0.0732919
Isoamyl alcohol	Excellent	55	33	6	6	15.7023		0	0	0	0	0	0	0	0	0	0	0	0	0	0	0.0116831	0.000634033	0.00010117	0	0.00681298	2.9787e-05	2.29769e-05	1.12994e-06	8.16367e-07	5.45323e-05	0.000491495	0.0132871	0.150607	0.0490673	0.150485	0.00612657	0.182098	0.00215079	0.000566599	0.000229653	0.000147017	0.000574552	0.00936669	0.0246478	0.234399	0.0378305	0.403857	0.473242
2-Pentylfuran	Excellent	56	34	4	1	16.1686		0	0	0	0	0	0	0	0	0	0	0	0	0	0	0.00117674	0.000774657	0.00615339	0.0362088	0.00430667	0.000144118	1.76226e-05	0	0	6.79748e-05	0.000265462	0.00497953	0.0561214	0.0154823	0.0382103	0.000950851	0	0.00273762	0.000239509	3.38384e-05	2.58539e-06	0.000179266	0.00289138	0.00962971	0.0675191	0.0113025	0.0704007	0.0104497
3-Octanone	Excellent	59	35	9	9	16.7927		0	0	0	0	0	0	0	0	0	0	0	0	0	0	0.00225551	0	0	0.000469975	0	1.04784e-06	0	0	5.95219e-09	0	0	0.00896788	0.123928	0.0423904	0.270183	0.00638607	0	0	0	0.000187128	0	0	0.000120328	0.00280957	0.0758793	0.0129948	0.127101	0.0604705
Acetoin	Good	64	37	5	4	17.4613		0	0	0	0	0	0	0	0	0	0	0	0	0	0	0.00572296	0.000378752	0.000821834	0.0054251	0.00971325	1.66798e-05	2.15648e-05	0	8.28967e-07	9.40069e-05	0.000487235	0.00185016	0.0163089	0.00590336	0.0116849	0	0.00259535	0.000416368	3.2059e-05	1.83293e-05	5.47807e-06	0.000114023	0.000615994	0.000214278	0.00174893	0.000837584	0.00556969	0.0129523
6-Methyl-5-hepten-2-one	Excellent	74	42	9	1	18.7642		0	0	0	0	0	0	0	0	0	0	0	0	0	0	0.0143718	0.00171065	0.00666902	0.0723022	0.00773149	0.000359498	0	2.63343e-06	0	3.13186e-05	0.000342905	0.00663916	0.067777	0.0084973	0.0338686	0.000651544	0	0	0.000160893	9.23114e-05	1.56165e-05	0.000358692	0.0042836	0.0132835	0.153812	0.0333839	0.351342	0.046942
Anisole	Excellent	77	43	10	9	18.8328		0	0	0	0	0	0	0	0	0	0	0	0	0	0	0.0120567	0.00300433	0.0184698	0.0863251	0.0138243	2.42699e-05	8.64529e-06	0	5.14504e-07	6.27214e-05	0.00160529	0.00819213	0.015093	0.0418587	0.0417423	0.00489542	0.0188612	0.0152378	0.00152331	0.000362242	0	0.00189643	0.0202351	0.0511011	0.196815	0.0123928	0.000271808	0.0110766
5-Cyano-1-pentene	Excellent	76	43	9	2	18.8773		0	0	0	0	0	0	0	0	0	0	0	0	0	0	0.00312888	0.00011129	0.00035166	0.00147541	0	4.38228e-05	0	0	0	0.000199043	0.00139904	0.0222835	0.0960522	0.0371368	0.0796597	0.00280111	0.00081781	0.000518787	2.37665e-05	5.58731e-05	6.31257e-06	0.000965864	0.0166408	0.0358875	0.232776	0.0516745	0.443052	0.0469177
Acetoin Acetate	Fair	78	44	8	1	19.2888		0	0	0	0	0	0	0	0	0	0	0	0	0	0	0.0291642	0.00656283	0.0334788	0.184191	0.0310964	0.00057111	0.000117688	4.70087e-06	1.87156e-06	0.000468136	0.0027352	0.0174968	0.0461096	0.0682897	0.0705969	0.00254967	0.00623849	0.0173991	0.00154741	0	4.61855e-07	0.000758265	0.00429827	0.00796905	0.0273843	0.00807407	0.0235279	0.0508649
2-Nonanone	Excellent	86	47	6	4	19.8682		0	0	0	0	0	0	0	0	0	0	0	0	0	0	0.0101499	0.000156344	0.000822283	0.00577827	0	3.31052e-05	0	0	4.23766e-06	4.82943e-05	0.000185461	0.00482392	0.0642355	0.0192514	0.0571143	0.00157672	0.000957552	0.000264565	3.95299e-05	6.73224e-05	1.06524e-05	5.97224e-05	0.00093769	0.00336739	0.0734824	0.0134258	0.149652	0.0568292
3-Octanol	Fair	87	47	6	5	19.9882		0	0	0	0	0	0	0	0	0	0	0	0	0	0	0.000294587	0.00856808	0.070411	0.376898	0.0377747	0.00155918	5.93788e-05	0	9.35775e-07	0.000266085	0.00185171	0.0110033	0.0524352	0.131895	0.0972176	0.00787619	0.11342	0.0349754	0.00264436	0	2.47616e-06	0.000850403	0.00427089	0.00842353	0.0593549	0.019299	0.15994	0.0462299
Acetic acid	Excellent	91	50	4	4	20.578		0	0	0	0	0	0	0	0	0	0	0	0	0	0	0.0550451	0.0109867	0.0126005	0.0503397	0.00702814	0.00025381	0.000101929	6.37104e-05	9.65545e-06	0.00184854	0.00526627	0.00782402	0.00900357	0.033912	0.0944666	0.00443507	0.0296587	0.00496206	0.000441578	1.94858e-05	6.55464e-06	0.000136072	0.00054428	0.00110011	0.00679438	0.00959891	0.0417236	0.122609
1,3-Dichlorobenzene	Fair	94	52	6	2	20.9071		0	0	0	0	0	0	0	0	0	0	0	0	0	0	0.00466771	0.015053	0.16706	0.844078	0.0716552	0.00376024	0.000309572	0	0	0	0.00186495	0.00303398	0	0.366457	0.132792	0.00773465	0.00504886	0.104584	0.00576416	0.00284454	0.00173448	0.00440675	0.0117945	0.0109703	0.000541352	0.0202763	0.0128707	0.0241429
1-Octen-3-ol	Excellent	95	53	9	3	21.0374		0	0	0	0	0	0	0	0	0	0	0	0	0	0	5.91092e-05	0	0.000685732	0.00387504	0.00086997	0	0	0	0	0	0	0.00944585	0.116452	0.0284784	0.218265	0.00753249	0.0422597	0.00117086	0.000109479	4.40888e-05	9.97149e-06	0	0.0015023	0.00580693	0.101491	0.0166912	0.19615	0.0564441
3-Butenyl isothiocyanate	Good	97	54	8	6	21.1574		0	0	0	0	0	0	0	0	0	0	0	0	0	0	0.00227878	0.000275901	0.0011177	0.00586383	0.00061892	4.48272e-05	4.82957e-06	0	1.02249e-06	0.000188218	0.00130455	0.0151082	0.0664512	0.0297687	0.0436394	0.00521246	0	0.0113521	0.00403559	0.0069759	4.99176e-05	0.00154337	0.0104325	0.0190693	0.135686	0.0162897	0.0762206	0.0155046
Benzaldehyde	Excellent	103	56	8	6	22.3849		0	0	0	0	0	0	0	0	0	0	0	0	0	0	0.000110942	0.000102125	0.000420332	0.00335008	0.000140142	3.7823e-05	3.28253e-06	0	0	0.000211118	0.00104938	0.00609636	0.012748	0.00333888	0.0188853	0.000322683	0.000251654	0.000180748	2.78414e-05	2.2808e-05	5.86945e-06	0.00237225	0.0197215	0.0243778	0.0356063	0.00150263	0	0.000333252
Propanoic acid	Good	104	57	10	7	22.5974		0	0	0	0	0	0	0	0	0	0	0	0	0	0	0.00623051	0.00139048	0.000393321	0	0.0025414	9.69046e-05	6.05686e-05	0	0	0.00239568	0.0166298	0.108942	0.303231	0.44837	0.381296	0.0611873	0.0292905	0.000292208	0	0	0	0.00188321	0.00470843	0.00470624	0.0130556	0.00737023	0.0305251	0.043079
Isobutyric acid	Good	107	59	6	1	23.1289		0	0	0	0	0	0	0	0	0	0	0	0	0	0	0.00954861	0.0030021	0.0189542	0.0991565	0.0110584	0.000822279	5.62823e-05	7.726e-05	7.845e-06	0.000585014	0.00352092	0.0291992	0.17662	0.0867359	0.0678294	0.000290696	0.0106651	0.010161	0	0	0	0.0028559	0.0215151	0.0374783	0.177217	0.0356991	0.432806	0.120552
2-Undecanone	Excellent	109	61	8	2	23.6741		0	0	0	0	0	0	0	0	0	0	0	0	0	0	0.0073988	0.000936851	0.00451984	0.022996	0.0030654	8.90516e-05	6.3339e-06	0	6.50186e-07	0.000139333	0.000706956	0.00559398	0.0688723	0.0265838	0.0915852	0.00236128	0.00205993	0.00191551	0.000289745	0	0	0.00016908	0.0015095	0.00377303	0.0869628	0.0166968	0.219882	0.0632312
Butanoic acid	Good	112	63	7	2	24.1198		0	0	0	0	0	0	0	0	0	0	0	0	0	0	0.00827124	0.00129423	0.00156164	0	0	0.000571114	0	3.11273e-05	1.21901e-05	0.0006453	0.00389651	0.0348698	0.166563	0.0700948	0.0928649	0.00281236	0.014047	0.00534789	0.00115996	0.00155538	0.000178025	0.00251375	0.0190225	0.0329765	0.152028	0.0256118	0.214272	0.203296
Gamma-Butyrolactone	Good	113	63	7	7	24.1883		0	0	0	0	0	0	0	0	0	0	0	0	0	0	0.00887947	0.00748154	0.0447317	0.220624	0.0225477	0.00181215	0.000169978	9.58329e-05	0	0.00248505	0.0132734	0.092537	0.178322	0.487727	0.256175	0.018066	0.0153952	0.0362203	0.00198	0.00107166	0.000127004	0.00569761	0.0264457	0.0375922	0.133018	0.091523	0.358232	0.613966
3-Methylbutanoic acid	Excellent	117	66	10	1	24.7918		0	0	0	0	0	0	0	0	0	0	0	0	0	0	0.00874673	0.0017436	0.00923667	0.0509816	0.00492747	0.000390144	0	1.96324e-05	2.66012e-07	0.000269415	0.000851066	0.0097541	0.0990066	0.033256	0.0571247	0.00184187	0.0155605	0.00646536	0.000174646	5.69419e-05	0.000100791	0.00120624	0.011743	0.0249528	0.175457	0.0321603	0.310113	0.134123
2-Methylbutanoic acid	Good	118	66	10	5	24.8227		0	0	0	0	0	0	0	0	0	0	0	0	0	0	0.00643592	0.00394501	0.023857	0.140882	0.00975844	0.000557449	6.34964e-05	2.4149e-05	7.9113e-06	0.000454476	0.00351101	0.0348808	0.138927	0.1434	0.23647	0.0159239	0.00990052	0.0154978	0.000838561	0	0	0.00114712	0.00912898	0.0189143	0.143663	0.0242959	0.371896	0.0501359
2-Phenyl-2-propanol	Good	121	68	9	2	25.8444		0	0	0	0	0	0	0	0	0	0	0	0	0	0	0.015273	0.00441458	0.0208602	0.109165	0.0134349	0.000746115	1.7106e-05	0	0	0.000315511	0.00244684	0.0124493	0.0370849	0.0465059	0.0346871	0.00551006	0.0175603	0.00557864	0.000531287	0	0	0.00181726	0.00864551	0.0181548	0.0831248	0.0179592	0.0351235	0.0276408
Pentanoic acid	Fair	122	68	9	4	25.865		0	0	0	0	0	0	0	0	0	0	0	0	0	0	0.00818697	0.0147994	0.0839129	0.462364	0.0576734	0.00176141	0	7.48812e-05	2.458e-05	0.000360026	0.00369271	0.0300492	0.123863	0.245319	0.19498	0.00952496	0.0176983	0.0581768	0.00285993	0.000636731	1.47368e-05	0.000948463	0.0115297	0.0198977	0.119128	0.0278288	0.204563	0.116454
Acetamide	Fair	124	70	7	4	26.2181		0	0	0	0	0	0	0	0	0	0	0	0	0	0	0.0531311	0.0185045	0.0443883	0.218345	0.0171135	0.00169984	0.000231448	8.84277e-05	0	0.00133632	0.004984	0.0144817	0.0300367	0.188796	0.0693539	0.0300342	0.0293931	0.0331693	0.00214565	0.00180123	6.44714e-05	0.00115865	0.00771343	0.0241784	0.0564459	0.0657733	0.0729132	0.203105
2-Phenethyl acetate	Excellent	127	71	9	9	27.1027		0	0	0	0	0	0	0	0	0	0	0	0	0	0	0.00886392	0.00152506	0.00742862	0.0391454	0.00322878	0.000340317	5.02169e-05	5.05219e-06	6.59524e-07	0.000107329	0.000399889	0.00250044	0.0103612	0.0182561	0.00988045	0.000946377	0.00187029	0.00395143	0.000204751	4.85377e-06	1.16584e-05	0.000191137	0.00219968	0.00688947	0.0407377	0.00451988	0.00733112	0.00977821
Hexanoic acid	Excellent	128	72	8	7	27.4456		0	0	0	0	0	0	0	0	0	0	0	0	0	0	0.00506651	0.000233076	0	0.0237416	0.00184303	0.000193786	6.35666e-05	4.75025e-05	2.3228e-06	0.000187797	0.00133578	0.0154603	0.130705	0.0288654	0.10938	0.00512344	0.0128247	0.0036723	0.000549099	6.35217e-05	5.26802e-06	0.000361842	0.00567284	0.01392	0.143813	0.0272281	0.279887	0.153951
Guaiacol	Excellent	129	73	5	5	27.6891		0	0	0	0	0	0	0	0	0	0	0	0	0	0	0.0101332	0.000904133	0.00360471	0.0183684	0.00163803	7.15879e-05	2.58249e-06	4.63933e-06	8.60616e-07	0.000139681	0.00135022	0.0145016	0.0451594	0.0125275	0.0201064	0.00218502	0.00610579	0.00347326	0.000269818	1.94521e-05	3.99724e-06	0.00097505	0.0127481	0.0277425	0.0637621	0.00634748	0.0122799	0.00522324
Phenol	Excellent	136	79	8	2	29.6502		0	0	0	0	0	0	0	0	0	0	0	0	0	0	0.00101713	0	0.00484285	0.0393928	0	0.000181811	3.10084e-05	0	1.81679e-06	0.000565694	0.0016401	0.00968919	0.0137693	0.0243617	0.00883514	1.35165e-05	0.0074515	0.00867737	0.00102031	0	0	0.00402164	0.0313239	0.0569487	0.16407	0.0875555	0.00632744	0.0066344
4-Ethylguaiacol	Excellent	135	79	8	1	29.6605		0	0	0	0	0	0	0	0	0	0	0	0	0	0	0.0192467	0.0021773	0.0105388	0.0577513	0.00628663	0.000431713	3.79325e-05	6.34915e-06	1.43689e-05	6.25415e-05	0.000900953	0.00760965	0.0306762	0.0352864	0.0336366	0.00352139	0.00843474	0.00724968	0.000704405	0	2.40385e-05	0.000406129	0.00341261	0.011945	0.0689967	0.0136021	0.0284589	0.00732752
Octanoic acid	Good	138	80	10	1	30.3806		0	0	0	0	0	0	0	0	0	0	0	0	0	0	0.00338507	0.000636696	0.00625739	0.0323412	0.000551271	0.000176384	1.09256e-05	2.20106e-05	0	0.000177243	0.0007062	0.0105218	0.124242	0.0724975	0.128274	0.00210962	0.0104858	0.00348321	0.00034672	0	0	0.000505266	0.00252305	0.00906159	0.148255	0.0280911	0.330989	0.131165
4-Vinylguaiacol	Excellent	140	81	6	1	32.16		0	0	0	0	0	0	0	0	0	0	0	0	0	0	0.0143528	0.000330191	0.000282097	0.00159193	0.000125348	0	9.99879e-06	1.87848e-06	1.51478e-06	3.75999e-05	0.000483837	0.00730499	0.0278574	0.00443837	0.0147323	0.00177466	0.00466739	0.000967123	0.000100586	0	2.55992e-06	0.00031279	0.00813488	0.0230525	0.0911322	0.00847936	0.00792852	0.00360814
[truncated: 258 more columns]

## Sheet: NIST_search
Compound Name	Match Quality	Compound ID	Interval ID	Model Order	Component #	Est. Retention Time (min)	Hit 1: Compound	Hit 1: Structure	Hit 1: Match Factor	Hit 1: Reverse Match Factor	Hit 1: Probability	Hit 1: CAS	Hit 1: Mw	Hit 1: Lib	Hit 1: Id
Dimethyl sulfide	Fair	7	5	9	7	1.55902	Dimethyl sulfide	C2H6S	767	881	75.05	75-18-3	62	replib	4065
Propanal	Fair	9	6	9	4	1.8196	Propanal	C3H6O	776	880	73.89	123-38-6	58	replib	221
Isobutanal	Excellent	10	6	9	6	1.93273	Propanal, 2-methyl-	C4H8O	904	940	87.09	78-84-2	72	mainlib	5901
Acetone	Excellent	12	7	8	1	2.00817	Acetone	C3H6O	919	919	93.86	67-64-1	58	replib	2270
Acrolein	Fair	14	9	10	5	2.30647	2-Propenal	C3H4O	758	886	81.65	107-02-8	56	replib	5207
Methacrolein	Excellent	17	11	9	6	2.73505	Methacrolein	C4H6O	922	947	70.11	78-85-3	70	replib	786
Ethyl Acetate	Excellent	18	12	9	4	2.87905	Ethyl Acetate	C4H8O2	923	932	95.02	141-78-6	88	replib	2360
2-Butanone	Excellent	20	13	8	1	3.06078	2-Butanone	C4H8O	926	959	84.14	78-93-3	72	mainlib	8600
Isovaleraldehyde	Good	22	14	9	4	3.37278	Butanal, 3-methyl-	C5H10O	856	856	84.17	590-86-3	86	replib	3455
2-Methylbutanal	Good	21	14	9	2	3.37278	Butanal, 2-methyl-	C5H10O	879	883	81.61	96-17-3	86	mainlib	1924
2-Propanol	Excellent	23	15	7	2	3.81852	Isopropyl Alcohol	C3H8O	910	930	79.98	67-63-0	60	mainlib	15745
Diacetyl	Excellent	26	17	8	2	4.56597	2,3-Butanedione	C4H6O2	919	964	80.67	431-03-8	86	replib	1591
Pentanal	Good	28	18	10	9	4.95685	Pentanal	C5H10O	892	903	81.31	110-62-3	86	replib	3338
2-Methylpropanenitrile	Good	32	20	10	4	5.65287	Isobutyronitrile	C4H7N	864	925	92.9	78-82-0	69	replib	1469
1-Propanol	Fair	36	22	8	7	7.53522	1-Propanol	C3H8O	747	880	79.37	71-23-8	60	replib	558
2-Methylbutanenitrile	Good	3	1	9	9	10.0896	Butanenitrile, 2-methyl-	C5H9N	891	903	80.64	18936-17-9	83	mainlib	18517
Hexanal	Excellent	1	1	9	4	10.1204	Hexanal	C6H12O	917	918	73.58	66-25-1	100	replib	3447
Isobutanol	Excellent	39	24	10	2	11.3239	1-Propanol, 2-methyl-	C4H10O	929	933	92.57	78-83-1	74	mainlib	5560
Isoamyl acetate	Excellent	42	26	6	3	12.4828	1-Butanol, 3-methyl-, acetate	C7H14O2	903	937	83.52	123-92-2	130	replib	2449
Isopropyl isothiocyanate	Good	48	30	6	1	14.6429	Isopropyl isothiocyanate	C4H7NS	893	919	90.39	2253-73-8	101	mainlib	66903
2-Heptanone	Excellent	49	30	6	2	14.6566	2-Heptanone	C7H14O	919	919	71.48	110-43-0	114	mainlib	7615
Isoamyl alcohol	Excellent	55	33	6	6	15.7023	1-Butanol, 3-methyl-	C5H12O	927	927	78.17	123-51-3	88	replib	4778
2-Pentylfuran	Excellent	56	34	4	1	16.1686	Furan, 2-pentyl-	C9H14O	908	912	82.47	3777-69-3	138	mainlib	45865
3-Octanone	Excellent	59	35	9	9	16.7927	3-Octanone	C8H16O	922	922	71.56	106-68-3	128	replib	2259
Acetoin	Good	64	37	5	4	17.4613	Acetoin	C4H8O2	896	910	91.59	513-86-0	88	replib	3765
6-Methyl-5-hepten-2-one	Excellent	74	42	9	1	18.7642	5-Hepten-2-one, 6-methyl-	C8H14O	922	942	84.53	110-93-0	126	mainlib	5851
Anisole	Excellent	77	43	10	9	18.8328	Anisole	C7H8O	911	933	88.58	100-66-3	108	mainlib	76500
5-Cyano-1-pentene	Excellent	76	43	9	2	18.8773	5-Cyano-1-pentene	C6H9N	951	952	95.1	5048-19-1	95	mainlib	17759
Acetoin Acetate	Fair	78	44	8	1	19.2888	CH3C(O)OCH(CH3)C(O)CH3	C6H10O3	789	869	74.9	4906-24-5	130	mainlib	9464
2-Nonanone	Excellent	86	47	6	4	19.8682	2-Nonanone	C9H18O	936	943	82.5	821-55-6	142	mainlib	7626
3-Octanol	Fair	87	47	6	5	19.9882	3-Octanol	C8H18O	790	833	73.36	589-98-0	130	replib	6943
Acetic acid	Excellent	91	50	4	4	20.578	Acetic acid	C2H4O2	902	932	93.67	64-19-7	60	replib	1933
1,3-Dichlorobenzene	Fair	94	52	6	2	20.9071	Benzene, 1,3-dichloro-	C6H4Cl2	743	764	73.49	541-73-1	146	replib	21348
1-Octen-3-ol	Excellent	95	53	9	3	21.0374	1-Octen-3-ol	C8H16O	930	932	82.88	3391-86-4	128	mainlib	22728
3-Butenyl isothiocyanate	Good	97	54	8	6	21.1574	1-Butene, 4-isothiocyanato-	C5H7NS	859	860	94.97	3386-97-8	113	mainlib	36524
Benzaldehyde	Excellent	103	56	8	6	22.3849	Benzaldehyde	C7H6O	956	963	85.66	100-52-7	106	replib	15411
Propanoic acid	Good	104	57	10	7	22.5974	Propanoic acid	C3H6O2	856	908	90.09	79-09-4	74	replib	67
Isobutyric acid	Good	107	59	6	1	23.1289	Propanoic acid, 2-methyl-	C4H8O2	886	895	87.29	79-31-2	88	replib	1691
2-Undecanone	Excellent	109	61	8	2	23.6741	2-Undecanone	C11H22O	927	952	83.44	112-12-9	170	replib	2312
Butanoic acid	Good	112	63	7	2	24.1198	Butanoic acid	C4H8O2	883	905	85.63	107-92-6	88	replib	7141
Gamma-Butyrolactone	Good	113	63	7	7	24.1883	Butyrolactone	C4H6O2	845	929	75.22	96-48-0	86	mainlib	4159
3-Methylbutanoic acid	Excellent	117	66	10	1	24.7918	Butanoic acid, 3-methyl-	C5H10O2	908	915	90.92	503-74-2	102	mainlib	28323
2-Methylbutanoic acid	Good	118	66	10	5	24.8227	Butanoic acid, 2-methyl-	C5H10O2	854	868	77.16	116-53-0	102	replib	9739
2-Phenyl-2-propanol	Good	121	68	9	2	25.8444	Benzenemethanol, α,α-dimethyl-	C9H12O	865	877	73.26	617-94-7	136	replib	3053
Pentanoic acid	Fair	122	68	9	4	25.865	Pentanoic acid	C5H10O2	786	848	70.53	109-52-4	102	replib	7143
Acetamide	Fair	124	70	7	4	26.2181	Acetamide	C2H5NO	777	889	76.4	60-35-5	59	replib	6912
2-Phenethyl acetate	Excellent	127	71	9	9	27.1027	Acetic acid, 2-phenylethyl ester	C10H12O2	941	946	71.26	103-45-7	164	replib	14520
Hexanoic acid	Excellent	128	72	8	7	27.4456	Hexanoic acid	C6H12O2	927	931	81.74	142-62-1	116	replib	7134
Guaiacol	Excellent	129	73	5	5	27.6891	Phenol, 2-methoxy-	C7H8O2	960	964	84.2	90-05-1	124	mainlib	77770
Phenol	Excellent	136	79	8	2	29.6502	Phenol	C6H6O	958	966	79.06	108-95-2	94	replib	13301
4-Ethylguaiacol	Excellent	135	79	8	1	29.6605	Phenol, 4-ethyl-2-methoxy-	C9H12O2	917	932	85.46	2785-89-9	152	mainlib	110436
Octanoic acid	Good	138	80	10	1	30.3806	Octanoic acid	C8H16O2	884	891	80.59	124-07-2	144	replib	7149
4-Vinylguaiacol	Excellent	140	81	6	1	32.16	2-Methoxy-4-vinylphenol	C9H10O2	915	921	77.63	7786-61-0	150	mainlib	107791

## Sheet: Peak Area
Compound Name	Match Quality	Compound ID	Interval ID	Model Order	Component #	Est. Retention Time (min)	Pumpkin w_20% t_0h	Pumpkin w_20% t_30h_1	Pumpkin w_20% t_30h_2	Pumpkin w_20% t_40h_1	Pumpkin w_20% t_40h_2	Pumpkin w_30% t_48h_1	Pumpkin w_30% t_48h_2	Pumpkin w_40% t_48h_1	Rapeseed w_40% t_0h	Rapeseed w_40% t_30h_1	Rapeseed w_40% t_30h_2	Rapeseed w_40% t_40h_1	Rapeseed w_40% t_40h_2	Rapeseed w_30% t_48h_1	Rapeseed w_30% t_48h_2	Rapeseed w_40% t_48h_1	Rapeseed w_40% t_48h_2	Rye w_40% t_0h	Rye w_60% t_30h_1	Rye w_60% t_30h_2	Rye w_60% t_40h_1	Rye w_60% t_40h_2	Rye w_60% t_48h_1	Rye w_60% t_48h_2	Rye w_70% t_48h_1	Rye w_70% t_48h_2	Wheat w_40% t_0h	Wheat w_60% t_30h_1	Wheat w_60% t_30h_2	Wheat w_60% t_40h_1	Wheat w_60% t_40h_2	Wheat w_60% t_48h_1	Wheat w_60% t_48h_2	Wheat w_70% t_48h_1	Wheat w_70% t_48h_2
Dimethyl sulfide	Fair	7	5	9	7	1.55902	16907	6371.53	18367.3	16897.6	6279.78	5706.06	6108.65	161823	25573.7	11436.2	5795.34	9913.08	5054.27	5495.75	3146.04	7983.13	9303.86	29620.9	151344	9307.88	4644	5072	24294	32792.4	6957.3	0	6015.23	24776.1	44573.4	7652.36	8750.86	13046.2	11890	9303.25	7349.82
Propanal	Fair	9	6	9	4	1.8196	241679	404614	416035	319862	275135	147761	112104	22954.1	136286	301877	193067	168512	78135.9	27295.5	29721.6	67368.9	104960	442171	68141	111376	117808	100640	35750.6	29285	11515.7	9573.04	493465	58478.3	68405.4	90057.9	67315.1	25619.8	22586.2	27428.3	26553.6
Isobutanal	Excellent	10	6	9	6	1.93273	59432.3	468592	607888	246036	381469	121255	136033	41612.8	95764.8	326153	391940	135464	148994	570323	711858	37177.1	46301.6	84477.3	94293.8	97512.1	112768	109453	12778.3	12455.3	0	0	52066.4	110645	91513.2	124131	95663.1	15548.1	11578.4	24533.8	0
Acetone	Excellent	12	7	8	1	2.00817	1.85441e+06	5.1126e+06	5.65734e+06	3.39305e+06	3.42036e+06	6.6679e+06	6.83786e+06	17072	1.07656e+06	2.39559e+06	6.41129e+06	1.32452e+07	6.61676e+06	463184	349306	2.22715e+06	1.39085e+06	1.83051e+06	8.88962e+06	2.06086e+06	9.77859e+06	6.96649e+06	1.12475e+06	1.11633e+06	8524.92	0	1.14777e+06	7.31629e+06	4.78173e+06	7.22401e+06	1.10576e+07	916521	625419	639107	573257
Acrolein	Fair	14	9	10	5	2.30647	45768.8	383732	408913	409419	318986	138291	136819	159032	89918.6	132976	174187	252370	101877	94868.9	50913	62997.5	91147.1	104143	33411.5	56142	76481.8	43145	20636	23871.7	2925.56	2535.74	109107	30707	25326.3	35910.4	32380.8	9684.94	9951.76	18804.8	14376.6
Methacrolein	Excellent	17	11	9	6	2.73505	675121	807779	634466	734757	763600	547736	735642	82801.6	102553	49012.7	99286.8	27963.9	18548.2	24307.1	11334.6	14002.5	13437.9	127324	48110.7	40095.4	54648.3	36897.5	7214.91	7359.15	8018.8	5560.68	129018	56164.2	38223.6	35742.9	40652.4	7505.53	4579.51	4405.25	3329.59
Ethyl Acetate	Excellent	18	12	9	4	2.87905	870156	90908.8	74621.9	40990.3	20767.8	26883.4	42042.9	467809	146682	36254.3	57226.1	438115	55276.9	464457	14600.8	23762.1	22721.9	628272	7.46899e+06	1.34742e+06	3.52566e+06	1.8899e+06	50437.7	28307.7	24248.5	30916.8	443821	448783	226743	439824	1.82404e+06	20749.5	42309	35361.4	20768.4
2-Butanone	Excellent	20	13	8	1	3.06078	810288	2.95106e+06	3.15025e+06	1.19926e+06	1.5768e+06	995664	846628	18847.2	285063	3.49851e+06	4.57989e+06	7.65235e+06	6.75968e+06	780186	959512	2.62535e+06	991842	488426	2.21203e+06	1.14643e+06	944993	584750	213973	224129	23508.8	42926.6	467980	1.4513e+06	843053	866437	1.10087e+06	141877	122147	385908	269682
Isovaleraldehyde	Good	22	14	9	4	3.37278	2.36101e+06	5.22957e+07	5.03523e+07	1.83687e+07	2.69605e+07	8.30741e+06	6.39305e+06	3901.03	749094	2.33738e+07	2.43558e+07	3.27959e+06	3.97058e+06	825466	733077	880469	1.41921e+06	669135	2.98722e+06	2.73523e+06	7.01163e+06	7.67761e+06	343041	355357	74321	77126.3	832804	4.36448e+06	4.4725e+06	1.32203e+07	6.44899e+06	936949	667571	189501	90512.1
2-Methylbutanal	Good	21	14	9	2	3.37278	1.08114e+06	2.77228e+07	2.6791e+07	9.33212e+06	1.38599e+07	3.15851e+06	2.37424e+06	26407.2	440035	1.1721e+07	1.21683e+07	1.42974e+06	1.75484e+06	198289	168696	291665	481417	322976	1.32957e+06	1.24883e+06	3.18252e+06	3.44606e+06	42159.2	79857.5	0	0	375295	1.8683e+06	1.85349e+06	5.81545e+06	2.67792e+06	118076	101674	32631.3	0
2-Propanol	Excellent	23	15	7	2	3.81852	362658	328947	385957	262683	328514	776689	479090	14118.9	61161.9	942700	1.32773e+06	1.1845e+06	970061	29033.6	34774.6	177642	104159	388380	2.15936e+06	1.01258e+06	2.13557e+06	1.35654e+06	1.66058e+06	1.53864e+06	4600.43	0	335172	1.54061e+06	1.55629e+06	1.40263e+06	1.44471e+06	214180	237395	57557	48471
Diacetyl	Excellent	26	17	8	2	4.56597	26905.7	42303.9	32704.9	31498.4	28287.7	43673.4	28325.7	99674.1	15282.6	42431.3	33973.6	30120.3	22259.9	18264.4	15866.1	23009.3	13885.2	18189.3	127067	33006.9	83441.7	66393.1	21452.5	11788.1	1.14382e+07	1.51371e+07	18565.6	57041.7	55263.2	57795.5	139526	14765.9	14489.9	48051.6	34541.5
Pentanal	Good	28	18	10	9	4.95685	1.53448e+06	972722	758857	643375	497853	167776	149997	18726.8	350783	128082	117632	145244	147850	66508.1	75497.1	63749.4	56860.2	863713	74943.9	97502.5	86758.5	67840.4	26908.2	27779.7	2652.25	4177.67	3.98112e+06	83845.6	91873.4	85379.5	79837.5	27633.4	30145.7	85447	44571.6
2-Methylpropanenitrile	Good	32	20	10	4	5.65287	18096.8	703045	544691	30715.7	25756.8	11867.8	9278.06	560965	12787.3	1.43944e+06	1.24223e+06	359154	282586	57707.3	58838.2	138190	65131.9	10672.4	11212.3	11570.8	17569.5	11138.4	8898.24	7061.08	10244	11188.3	12272.2	14202.3	12255.1	11965.1	13683.8	8616.73	8605.68	6954.14	7869.33
1-Propanol	Fair	36	22	8	7	7.53522	21826.4	21554.6	21985	17377	17458.9	15761.3	15865.6	1.91656e+06	13649	33378.1	31753.2	31958.4	35754.4	17210	15106.7	17107.4	16517	15457.1	27795.6	21306.8	27940.4	22266.2	15775.2	18252.3	576687	323716	15778.3	22064.7	20751.3	19897.3	24702.4	8708.78	9690.65	10038.5	10168.5
2-Methylbutanenitrile	Good	3	1	9	9	10.0896	133305	717896	438864	80422.1	66405.1	30865.2	29388.9	299059	63787	3.68251e+06	3.20911e+06	791244	634490	126296	125647	282169	172678	97030.7	23575.9	30420.1	30652	23073.6	14364.6	13865.8	14191.9	14950.5	123902	23908	22942.2	23823	20511.4	12777.5	12969.9	11876.8	13832.9
Hexanal	Excellent	1	1	9	4	10.1204	7.08572e+06	3.79184e+06	3.41898e+06	3.35081e+06	2.28329e+06	505773	581543	58024.7	867888	392610	240930	248284	391776	129579	263202	123439	182564	6.05917e+06	155904	308590	120505	105072	35198.5	42460	5501.38	4600.81	1.23469e+07	167624	217491	122450	81908.3	52022.7	52821.7	38537.6	29665.9
Isobutanol	Excellent	39	24	10	2	11.3239	108576	387342	357812	153640	235689	550063	440284	5894.93	27499.5	5.19366e+06	4.69161e+06	703362	708094	128012	120350	364355	712356	80842.4	6.23525e+06	3.40809e+06	5.11545e+06	3.38089e+06	332377	581482	718150	754893	68268.5	2.90855e+06	1.79336e+06	1.13128e+06	1.10483e+06	89451.3	107348	62252.8	23687.3
Isoamyl acetate	Excellent	42	26	6	3	12.4828	64020.2	48489.2	37277.4	29773.4	27188.4	17629.2	16615.4	25830.2	34001	41151.4	46151.7	55848.2	29570.5	115821	6960.59	14657.1	17174.3	58014.5	3.21465e+06	1.10356e+06	2.39319e+06	1.67786e+06	8016.7	5102.82	12880.5	13408.1	74160.7	336782	196711	1.16912e+06	4.06455e+06	5501.32	5682.18	12708.8	5625.03
Isopropyl isothiocyanate	Good	48	30	6	1	14.6429	2448.41	15227.2	12272.7	5067.83	3079.51	3218.2	2553.39	649473	1729.39	2.0076e+06	443984	114830	193544	1.61217e+06	2.07673e+06	359497	147982	2392.35	1995.29	1654.71	2836.64	1134.93	3833.8	5155.86	3422.56	2615.76	3801.88	1747.28	1929.94	1562.96	4017.18	7977.37	9006.7	33256.4	21221.9
2-Heptanone	Excellent	49	30	6	2	14.6566	449927	181098	150407	66845.8	63432.6	248108	214621	20829.1	79926.2	176888	36507	77596.6	39450.9	110264	107119	75749.6	47199.3	334198	116697	123181	114529	68265.4	60195.4	55480.5	31040.3	37483.3	1.07035e+06	182038	131055	231700	909723	401908	486563	2.03034e+07	8.12878e+06
Isoamyl alcohol	Excellent	55	33	6	6	15.7023	572839	196081	216452	246675	359678	978613	523648	214944	68200.8	8.10963e+06	5.30006e+06	2.95328e+06	2.91603e+06	1.18736e+06	615367	978707	2.46999e+06	204317	4.94735e+07	1.63648e+07	4.79705e+07	4.99283e+07	7.83279e+06	6.85999e+06	3.43653e+06	7.27935e+06	185457	1.55132e+07	1.80252e+07	4.41033e+07	5.74067e+07	9.99751e+06	1.13456e+07	1.50166e+07	4.87836e+06
2-Pentylfuran	Excellent	56	34	4	1	16.1686	89535.3	110849	125970	145275	79290.3	55825.9	53826.6	25741.2	348407	68050.3	43287.5	45357	61752.1	48246	49294.7	32985.5	22624.5	1.51933e+06	67335.3	71339.8	45684.7	38925.7	32210.8	34827.6	20224.7	18716	9.60009e+06	141346	86951.7	68843.7	77698.6	50161.3	37035.7	57526.6	25917.6
3-Octanone	Excellent	59	35	9	9	16.7927	201062	809320	652618	877696	870582	1.07757e+06	966158	5845.74	30688.9	65541.6	91168.7	237674	361396	111955	150188	117404	93560.6	36017.4	806816	247086	2.82372e+06	2.27408e+06	3.54445e+06	3.02253e+06	17047.6	17120	173660	360454	313280	2.0438e+06	4.96647e+06	3.44955e+06	3.99124e+06	2.269e+07	9.29242e+06
Acetoin	Good	64	37	5	4	17.4613	96282.9	321084	528323	35001.2	53392.5	519555	606762	49280.8	69754.2	9.27699e+06	3.20044e+06	397060	138220	187610	62808.3	86160.9	118359	21178.6	2.68784e+07	2.69061e+07	1.23843e+07	2.13193e+07	6.22617e+06	1.22458e+07	1.56734e+06	2.50852e+06	17531.9	2.41481e+07	2.33338e+07	1.71891e+07	2.38593e+07	3.03586e+07	2.89706e+07	68526.1	34920.8
6-Methyl-5-hepten-2-one	Excellent	74	42	9	1	18.7642	370215	1.34227e+06	1.19305e+06	2.22535e+06	1.53107e+06	673191	523513	2.23963e+06	168667	115161	103452	72276.3	96144.5	67182.9	47355.5	51722.6	90272.8	223098	77950.1	125219	96755	92044.6	44192	33971.3	10905	21112.5	259706	159527	137888	126139	171942	161224	223108	205645	171778
Anisole	Excellent	77	43	10	9	18.8328	14321.9	14381.3	11975.2	17141.2	13065.8	436118	408708	4475.43	10801.9	4733.64	0	4166.19	6737.54	4140.5	3222.76	3382.16	2243.53	0	2633.12	4642.52	4910.05	12067.1	9695.25	10454.1	2235.85	2052.58	2542.88	1983.33	2535.84	4906.02	5197.86	6295.48	5292.89	2463.41	4660.76
5-Cyano-1-pentene	Excellent	76	43	9	2	18.8773	2.6676e+06	150679	115948	61661.6	47893.5	16747.3	17432.8	9677.32	1.91554e+07	2.29076e+07	2.37443e+07	4.18019e+06	5.83936e+06	1.46855e+06	1.92578e+06	1.46857e+06	910091	814637	19510.5	21590.7	16435.2	20245.5	5080.23	0	49495.9	29228.9	1.08719e+06	22755	18580.6	22151.9	28834.4	0	0	10156.5	8115.64
Acetoin Acetate	Fair	78	44	8	1	19.2888	36902.3	21202.3	22880	15952.7	15944.8	19578.7	15483.8	1673.58	26165.2	66920.1	50520	22566.8	13398.7	26756.7	14102.8	12225.8	12075.6	34524.8	93085.5	86612.5	49458	47187.3	22167.6	24785.3	475441	1.00803e+06	32458	66285.2	44584.3	42214.6	60876	50223.7	45117	19813.5	11207.6
2-Nonanone	Excellent	86	47	6	4	19.8682	65318.7	30757.3	40611.4	17193.3	18266.4	81284.1	60850.5	21050.6	127550	38546.2	31314.9	115107	44594.2	64048.9	29025	47249.1	22352.2	109862	73555.4	117798	122020	71330.1	65901	62428.9	22534.4	32991.8	135896	117260	95170.2	272358	1.20349e+06	205672	219881	1.28987e+07	5.10336e+06
3-Octanol	Fair	87	47	6	5	19.9882	115693	16733.4	18574.3	16810.5	17343.1	10345.3	6475.55	15102.3	28294.7	20357.6	20289.2	18755.4	32574.4	11585.8	5013.43	10935.1	12987.3	38347.5	21562.9	22715.6	91933.7	65172.2	293173	308746	2277.2	3948.41	244734	17663.6	20269.6	45381.4	71586.2	50202.5	93239	248869	281042
Acetic acid	Excellent	91	50	4	4	20.578	22952.5	1512.39	2083.22	585.409	2517.7	3310.58	2619.38	296957	9197.01	9970.01	6551.34	54522.5	4730.31	57167.4	6443.29	1719.1	3934.29	33992.8	20115.2	14364.3	52179	8814.23	3342.59	2380.82	4.48288e+06	4.43508e+06	0	12911.3	8912.55	16821.5	13952.8	6626.15	5579.61	19949.1	6051.96
1,3-Dichlorobenzene	Fair	94	52	6	2	20.9071	25307.1	30550.3	153123	47185.7	25905.1	18267.4	31566.7	58863.9	44335.7	67810.5	35688.3	42262.9	45315.7	17072.5	25130.3	15955.7	30197.4	15427.3	23814.2	24763.9	36212.6	49794.6	3284.68	27375.8	4416.28	5998.24	29696.2	7728.65	14481.7	38544.2	33502.7	70235.8	4521.36	12011.8	20870.4
1-Octen-3-ol	Excellent	95	53	9	3	21.0374	590786	563237	200317	637809	444493	190229	170674	60879.3	5878.75	62902.9	42224.8	65676.9	119417	144689	156092	37532.1	26274.9	38207.2	167677	38089.9	2.18346e+06	1.613e+06	1.2607e+06	1.05829e+06	23742.4	23178.1	125528	56298.3	71078.1	1.21392e+06	2.73974e+06	3.26336e+06	2.17147e+06	335849	127522
3-Butenyl isothiocyanate	Good	97	54	8	6	21.1574	29272.2	197745	121323	79218.1	54390.3	2457.99	758.308	500207	472749	3.63979e+07	3.76594e+07	5.32773e+06	1.2154e+07	3.40845e+07	3.32976e+07	3.5687e+07	1.39744e+07	12546.5	8709.29	4970.16	19781.9	17986.7	0	434.732	0	0	21937.8	4809.66	7117.09	21832.4	20982.8	0	0	593.633	1714.51
Benzaldehyde	Excellent	103	56	8	6	22.3849	2.95651e+06	5.53496e+06	6.10208e+06	3.76498e+06	3.43822e+06	851000	387622	16522.1	2.06841e+06	547527	418488	451070	253352	463205	270511	504002	200825	781550	128574	260648	591604	226438	147959	109212	0	0	1.38502e+06	175878	195521	275884	289803	292097	241513	236179	605980
Propanoic acid	Good	104	57	10	7	22.5974	59419.2	56556.7	92616.6	40223.3	46782.8	131309	54995.2	86345.6	72998.8	249953	116692	250269	109242	503641	228970	110785	62814.2	111642	77780.2	164192	144526	100129	67602.4	38814.1	19715.8	18892.7	1.38924e+06	74377.5	77507.2	157671	170188	28388.6	28314.8	44732	40374
Isobutyric acid	Good	107	59	6	1	23.1289	75790.3	208657	157901	295393	76234.4	123609	105510	19119.4	68061.7	192050	272793	296908	100480	235038	56734	82703.2	725719	232128	493405	1.1963e+06	1.08914e+06	920909	87654.2	76167	28607.1	36581	75047.2	171969	107856	863122	1.17383e+06	41777.6	74668.7	92998.3	642807
2-Undecanone	Excellent	109	61	8	2	23.6741	25539.5	23967.9	27404.6	20188.8	23796.5	29256.4	17507	8981.84	36101.2	33672.4	27993.7	36829.2	32610.1	21483.3	19137.2	23858	23611	70362.6	47075.9	57041	52040.9	46933.9	40302.4	30858.2	24201.5	31595.6	81974.8	61247.7	60840.2	79810.6	109018	64562	65757.7	2.76007e+06	1.2115e+06
Butanoic acid	Good	112	63	7	2	24.1198	166301	86667	148436	41254.1	49182.4	339634	69879.7	31203.3	71998.5	137718	340123	212728	81628	191260	88828.1	237635	67662.9	112749	136554	211830	104807	218397	59517	68716	4603.17	8227.94	505700	158140	161211	278845	536680	60339.4	84687	877264	103418
Gamma-Butyrolactone	Good	113	63	7	7	24.1883	122440	60896	70538.3	45827.8	43063	257675	57070.6	223429	147738	65233.9	52524.2	228989	61787.8	439454	122255	149688	43133.9	78070.6	114158	278592	164264	143718	98188.5	49579.7	20307.7	23031.9	131461	114532	114050	189873	114971	76382.3	69323	163721	79024.6
3-Methylbutanoic acid	Excellent	117	66	10	1	24.7918	71741.2	1.06264e+06	222621	63624.6	361572	113601	98859	719706	34494.3	169113	576662	312714	157709	202023	46035.9	66021.1	96563	61578.5	472855	955324	448998	1.06741e+06	62731.6	50148.2	3828.88	6742.19	78127.4	117820	142309	1.97766e+06	1.85802e+06	32653.3	59070.7	90381.8	123998
2-Methylbutanoic acid	Good	118	66	10	5	24.8227	43895.3	293008	115812	54423.9	126008	49905.1	49000.9	19164.2	29952.4	87690.1	204487	151979	51480.7	104295	23692.6	35339.5	84937.9	52764.7	374016	949918	324559	683641	36607.6	26880.6	3757.17	10090.6	98193.4	67321	67454.9	883458	882117	11936.9	31632.9	41877.1	103991
2-Phenyl-2-propanol	Good	121	68	9	2	25.8444	6530.61	4898.33	5663.87	5288.68	5480.85	3773.23	3991.03	448469	8644.88	6751.18	7604.31	6234.45	6214.86	6455.73	3999.62	4805.69	3023.53	17025.6	7728.2	4772.01	7172.52	6250.87	4291.22	3576.4	467649	310398	18927.9	8221.14	6397.01	9116.02	8106.8	6194.38	18871.1	7990.17	4429.41
Pentanoic acid	Fair	122	68	9	4	25.865	57605.6	46114.6	115753	27087.4	34238.9	101597	51278.5	1688.57	77657.5	49577.9	55167.1	88735.9	45322.6	65204.3	65683.2	49287.2	44393.5	75860	79973.6	81267.6	48755.9	56356.4	33638.3	34642.7	11569.9	11400.4	136038	87309.3	79443	142242	153190	59268.6	25959.2	72920.3	33635
Acetamide	Fair	124	70	7	4	26.2181	43108.9	44631.5	48134.2	28766.5	40057.4	75441.4	35818.2	779893	47601.4	59040.2	63299.1	294010	46817.1	412768	90206.7	82436.8	63315.8	75107.5	37563.9	101771	218283	70622.2	100362	41762.8	16723.2	8573.4	119460	39588	36233.2	78779.2	48360.4	39376	30351.2	33024.4	72247.2
2-Phenethyl acetate	Excellent	127	71	9	9	27.1027	66114.7	84688.2	36864	128258	15758.5	17956.5	23716.4	36541.8	42454.5	60475.6	16792.6	137815	120818	284698	8445.57	10691.7	304950	216387	104349	79860.7	5.27536e+06	73521.7	35281.9	9242.05	5806.23	3619.46	24130	71541.4	16386.2	38789	68707.5	59009.7	12350.7	12352.7	222506
Hexanoic acid	Excellent	128	72	8	7	27.4456	218534	155395	854366	99296.5	111838	223242	171648	64417.5	127915	218347	312751	334432	138160	203143	107006	181763	102849	202894	235181	227884	141802	337464	132676	84729.7	5056.54	6644.37	363459	314466	235454	512908	420386	92641.6	85816.5	1.19288e+06	98841
Guaiacol	Excellent	129	73	5	5	27.6891	14589.2	11086.5	17829	8594.2	8330.53	12657.9	13854.2	60830.7	19532	286111	176246	129330	65210.6	59026.9	46793.8	325504	417242	29895.5	4.7012e+06	9.74545e+06	963249	1.55037e+06	195818	229325	5728.56	3459.91	37941.5	1.67317e+06	1.28776e+06	942202	520038	23654	21431.2	355309	85244.9
Phenol	Excellent	136	79	8	2	29.6502	130947	157152	248516	117203	132250	714874	844411	46193.1	151938	196686	131666	306813	147573	211515	65450.9	83160.5	107738	126254	381090	558655	249414	273432	103461	59789	20148.9	16775.6	110682	150674	141181	139707	219689	77309.5	81305.8	185073	62948
4-Ethylguaiacol	Excellent	135	79	8	1	29.6605	1983.17	1571.88	1149.98	1625.1	1882.86	1481.76	1203.47	162814	2898.14	1821.85	2292	2897.61	2311.33	2399.01	1722.7	1240.3	2101.51	2878.45	2182.04	2357.15	2043.98	1755.61	2087.93	1563.97	1.80997e+06	290295	6463.19	2420.8	2415.15	2126.27	2462.12	1170.16	1939.84	1345.88	3957.33
Octanoic acid	Good	138	80	10	1	30.3806	323229	224385	233886	302440	156831	248849	223508	3.07135e+06	134313	307841	269021	262144	134451	254888	110629	202023	164962	203283	243806	317422	274023	247540	173569	64761.5	11279.4	17272.3	146642	481294	288459	723536	537244	79675.9	100519	580380	80964.6
4-Vinylguaiacol	Excellent	140	81	6	1	32.16	6022.97	24977.5	18601.8	4739.41	7869.94	4252.77	18143.3	15550.5	8958.56	66963.8	38466.6	0	61094.5	0	11283.6	12441.7	27588.2	0	3.49406e+07	3.37022e+06	574361	2.6674e+06	87517.3	40833.6	377874	397201	0	3.2362e+06	1.68996e+06	3.42898e+06	494077	178517	184117	801939	235495

## Sheet: Peak Area_avg
Compound Name	Match Quality	Compound ID	Interval ID	Model Order	Component #	Est. Retention Time (min)	Pumpkin w_20% t_30h	Pumpkin w_20% t_40h	Rapeseed w_40% t_30h	Rapeseed w_40% t_40h	Rye w_60% t_30h	Rye w_60% t_40h	Wheat w_60% t_30h	Wheat w_60% t_40h	Pumpkin w_30% t_48h	Rapeseed w_30% t_48h	Rapeseed w_40% t_48h	Rye w_60% t_48h	Rye w_70% t_48h	Wheat w_60% t_48h	Wheat w_70% t_48h	Pumpkin w_40% t_48h	Pumpkin w_20% t_0h	Rapeseed w_40% t_0h	Rye w_40% t_0h	Wheat w_40% t_0h
Dimethyl sulfide	Fair	7	5	9	7	1.55902	12369.4	11588.7	8615.75	7483.67	80325.9	4858	34674.7	8201.61	5907.36	4320.9	8643.5	28543.2	3478.65	12468.1	8326.53	161823	16907	25573.7	29620.9	6015.23
Propanal	Fair	9	6	9	4	1.8196	410325	297499	247472	123324	89758.5	109224	63441.9	78686.5	129932	28508.5	86164.5	32517.8	10544.3	24103	26991	22954.1	241679	136286	442171	493465
Isobutanal	Excellent	10	6	9	6	1.93273	538240	313752	359046	142229	95902.9	111110	101079	109897	128644	641091	41739.4	12616.8	0	13563.2	12266.9	41612.8	59432.3	95764.8	84477.3	52066.4
Acetone	Excellent	12	7	8	1	2.00817	5.38497e+06	3.4067e+06	4.40344e+06	9.931e+06	5.47524e+06	8.37254e+06	6.04901e+06	9.14081e+06	6.75288e+06	406245	1.809e+06	1.12054e+06	4262.46	770970	606182	17072	1.85441e+06	1.07656e+06	1.83051e+06	1.14777e+06
Acrolein	Fair	14	9	10	5	2.30647	396323	364202	153582	177124	44776.7	59813.4	28016.6	34145.6	137555	72890.9	77072.3	22253.8	2730.65	9818.35	16590.7	159032	45768.8	89918.6	104143	109107
Methacrolein	Excellent	17	11	9	6	2.73505	721122	749179	74149.7	23256.1	44103	45772.9	47193.9	38197.7	641689	17820.8	13720.2	7287.03	6789.74	6042.52	3867.42	82801.6	675121	102553	127324	129018
Ethyl Acetate	Excellent	18	12	9	4	2.87905	82765.3	30879.1	46740.2	246696	4.40821e+06	2.70778e+06	337763	1.13193e+06	34463.1	239529	23242	39372.7	27582.6	31529.2	28064.9	467809	870156	146682	628272	443821
2-Butanone	Excellent	20	13	8	1	3.06078	3.05066e+06	1.38803e+06	4.0392e+06	7.20602e+06	1.67923e+06	764871	1.14718e+06	983653	921146	869849	1.80859e+06	219051	33217.7	132012	327795	18847.2	810288	285063	488426	467980
Isovaleraldehyde	Good	22	14	9	4	3.37278	5.1324e+07	2.26646e+07	2.38648e+07	3.62508e+06	2.86123e+06	7.34462e+06	4.41849e+06	9.83465e+06	7.35023e+06	779272	1.14984e+06	349199	75723.6	802260	140006	3901.03	2.36101e+06	749094	669135	832804
2-Methylbutanal	Good	21	14	9	2	3.37278	2.72569e+07	1.1596e+07	1.19447e+07	1.59229e+06	1.2892e+06	3.31429e+06	1.86089e+06	4.24668e+06	2.76638e+06	183493	386541	61008.3	0	109875	16315.7	26407.2	1.08114e+06	440035	322976	375295
2-Propanol	Excellent	23	15	7	2	3.81852	357452	295598	1.13522e+06	1.07728e+06	1.58597e+06	1.74605e+06	1.54845e+06	1.42367e+06	627889	31904.1	140900	1.59961e+06	2300.21	225787	53014	14118.9	362658	61161.9	388380	335172
Diacetyl	Excellent	26	17	8	2	4.56597	37504.4	29893	38202.5	26190.1	80036.8	74917.4	56152.5	98661	35999.5	17065.2	18447.2	16620.3	1.32876e+07	14627.9	41296.6	99674.1	26905.7	15282.6	18189.3	18565.6
Pentanal	Good	28	18	10	9	4.95685	865789	570614	122857	146547	86223.2	77299.5	87859.5	82608.5	158886	71002.6	60304.8	27343.9	3414.96	28889.5	65009.3	18726.8	1.53448e+06	350783	863713	3.98112e+06
2-Methylpropanenitrile	Good	32	20	10	4	5.65287	623868	28236.3	1.34084e+06	320870	11391.5	14353.9	13228.7	12824.5	10572.9	58272.7	101661	7979.66	10716.1	8611.2	7411.74	560965	18096.8	12787.3	10672.4	12272.2
1-Propanol	Fair	36	22	8	7	7.53522	21769.8	17417.9	32565.7	33856.4	24551.2	25103.3	21408	22299.9	15813.4	16158.3	16812.2	17013.7	450201	9199.72	10103.5	1.91656e+06	21826.4	13649	15457.1	15778.3
2-Methylbutanenitrile	Good	3	1	9	9	10.0896	578380	73413.6	3.44581e+06	712867	26998	26862.8	23425.1	22167.2	30127.1	125971	227424	14115.2	14571.2	12873.7	12854.8	299059	133305	63787	97030.7	123902
Hexanal	Excellent	1	1	9	4	10.1204	3.60541e+06	2.81705e+06	316770	320030	232247	112788	192558	102179	543658	196390	153001	38829.2	5051.1	52422.2	34101.8	58024.7	7.08572e+06	867888	6.05917e+06	1.23469e+07
Isobutanol	Excellent	39	24	10	2	11.3239	372577	194664	4.94263e+06	705728	4.82167e+06	4.24817e+06	2.35095e+06	1.11806e+06	495174	124181	538356	456930	736522	98399.5	42970.1	5894.93	108576	27499.5	80842.4	68268.5
Isoamyl acetate	Excellent	42	26	6	3	12.4828	42883.3	28480.9	43651.6	42709.3	2.15911e+06	2.03552e+06	266746	2.61684e+06	17122.3	61391	15915.7	6559.76	13144.3	5591.75	9166.92	25830.2	64020.2	34001	58014.5	74160.7
Isopropyl isothiocyanate	Good	48	30	6	1	14.6429	13749.9	4073.67	1.22579e+06	154187	1825	1985.78	1838.61	2790.07	2885.8	1.84445e+06	253740	4494.83	3019.16	8492.04	27239.1	649473	2448.41	1729.39	2392.35	3801.88
2-Heptanone	Excellent	49	30	6	2	14.6566	165752	65139.2	106698	58523.7	119939	91397.2	156546	570711	231364	108692	61474.5	57838	34261.8	444236	1.42161e+07	20829.1	449927	79926.2	334198	1.07035e+06
Isoamyl alcohol	Excellent	55	33	6	6	15.7023	206267	303176	6.70485e+06	2.93466e+06	3.29191e+07	4.89494e+07	1.67692e+07	5.0755e+07	751131	901364	1.72435e+06	7.34639e+06	5.35794e+06	1.06716e+07	9.94748e+06	214944	572839	68200.8	204317	185457
2-Pentylfuran	Excellent	56	34	4	1	16.1686	118409	112283	55668.9	53554.5	69337.6	42305.2	114149	73271.2	54826.2	48770.3	27805	33519.2	19470.3	43598.5	41722.1	25741.2	89535.3	348407	1.51933e+06	9.60009e+06
3-Octanone	Excellent	59	35	9	9	16.7927	730969	874139	78355.1	299535	526951	2.5489e+06	336867	3.50514e+06	1.02186e+06	131071	105482	3.28349e+06	17083.8	3.7204e+06	1.59912e+07	5845.74	201062	30688.9	36017.4	173660
Acetoin	Good	64	37	5	4	17.4613	424704	44196.8	6.23871e+06	267640	2.68923e+07	1.68518e+07	2.37409e+07	2.05242e+07	563159	125209	102260	9.23599e+06	2.03793e+06	2.96646e+07	51723.4	49280.8	96282.9	69754.2	21178.6	17531.9
6-Methyl-5-hepten-2-one	Excellent	74	42	9	1	18.7642	1.26766e+06	1.87821e+06	109307	84210.4	101585	94399.8	148708	149040	598352	57269.2	70997.7	39081.7	16008.7	192166	188712	2.23963e+06	370215	168667	223098	259706
Anisole	Excellent	77	43	10	9	18.8328	13178.3	15103.5	2366.82	5451.87	3637.82	8488.58	2259.58	5051.94	422413	3681.63	2812.84	10074.7	2144.21	5794.19	3562.08	4475.43	14321.9	10801.9	0	2542.88
5-Cyano-1-pentene	Excellent	76	43	9	2	18.8773	133314	54777.6	2.33259e+07	5.00978e+06	20550.6	18340.4	20667.8	25493.2	17090	1.69716e+06	1.18933e+06	2540.12	39362.4	0	9136.06	9677.32	2.6676e+06	1.91554e+07	814637	1.08719e+06
Acetoin Acetate	Fair	78	44	8	1	19.2888	22041.1	15948.8	58720	17982.7	89849	48322.7	55434.7	51545.3	17531.3	20429.8	12150.7	23476.4	741737	47670.3	15510.5	1673.58	36902.3	26165.2	34524.8	32458
2-Nonanone	Excellent	86	47	6	4	19.8682	35684.4	17729.9	34930.5	79850.8	95676.8	96675.1	106215	737925	71067.3	46536.9	34800.6	64164.9	27763.1	212776	9.00104e+06	21050.6	65318.7	127550	109862	135896
3-Octanol	Fair	87	47	6	5	19.9882	17653.9	17076.8	20323.4	25664.9	22139.3	78552.9	18966.6	58483.8	8410.43	8299.59	11961.2	300959	3112.81	71720.8	264956	15102.3	115693	28294.7	38347.5	244734
Acetic acid	Excellent	91	50	4	4	20.578	1797.8	1551.56	8260.67	29626.4	17239.8	30496.6	10911.9	15387.2	2964.98	31805.4	2826.69	2861.7	4.45898e+06	6102.88	13000.5	296957	22952.5	9197.01	33992.8	0
1,3-Dichlorobenzene	Fair	94	52	6	2	20.9071	91836.7	36545.4	51749.4	43789.3	24289	43003.6	11105.2	36023.4	24917.1	21101.4	23076.6	15330.3	5207.26	37378.6	16441.1	58863.9	25307.1	44335.7	15427.3	29696.2
1-Octen-3-ol	Excellent	95	53	9	3	21.0374	381777	541151	52563.8	92547.2	102884	1.89823e+06	63688.2	1.97683e+06	180452	150390	31903.5	1.1595e+06	23460.3	2.71741e+06	231686	60879.3	590786	5878.75	38207.2	125528
3-Butenyl isothiocyanate	Good	97	54	8	6	21.1574	159534	66804.2	3.70287e+07	8.74085e+06	6839.73	18884.3	5963.38	21407.6	1608.15	3.36911e+07	2.48307e+07	217.366	0	0	1154.07	500207	29272.2	472749	12546.5	21937.8
Benzaldehyde	Excellent	103	56	8	6	22.3849	5.81852e+06	3.6016e+06	483007	352211	194611	409021	185700	282843	619311	366858	352414	128585	0	266805	421080	16522.1	2.95651e+06	2.06841e+06	781550	1.38502e+06
Propanoic acid	Good	104	57	10	7	22.5974	74586.6	43503.1	183323	179756	120986	122328	75942.3	163929	93151.9	366305	86799.7	53208.2	19304.3	28351.7	42553	86345.6	59419.2	72998.8	111642	1.38924e+06
Isobutyric acid	Good	107	59	6	1	23.1289	183279	185814	232421	198694	844853	1.00502e+06	139912	1.01848e+06	114560	145886	404211	81910.6	32594	58223.2	367903	19119.4	75790.3	68061.7	232128	75047.2
2-Undecanone	Excellent	109	61	8	2	23.6741	25686.2	21992.6	30833.1	34719.6	52058.5	49487.4	61044	94414.3	23381.7	20310.2	23734.5	35580.3	27898.6	65159.8	1.98579e+06	8981.84	25539.5	36101.2	70362.6	81974.8
Butanoic acid	Good	112	63	7	2	24.1198	117551	45218.2	238921	147178	174192	161602	159676	407763	204757	140044	152649	64116.5	6415.56	72513.2	490341	31203.3	166301	71998.5	112749	505700
Gamma-Butyrolactone	Good	113	63	7	7	24.1883	65717.2	44445.4	58879	145388	196375	153991	114291	152422	157373	280854	96411.2	73884.1	21669.8	72852.6	121373	223429	122440	147738	78070.6	131461
3-Methylbutanoic acid	Excellent	117	66	10	1	24.7918	642633	212598	372887	235211	714090	758206	130064	1.91784e+06	106230	124030	81292	56439.9	5285.54	45862	107190	719706	71741.2	34494.3	61578.5	78127.4
2-Methylbutanoic acid	Good	118	66	10	5	24.8227	204410	90215.8	146089	101730	661967	504100	67388	882787	49453	63993.6	60138.7	31744.1	6923.86	21784.9	72934	19164.2	43895.3	29952.4	52764.7	98193.4
2-Phenyl-2-propanol	Good	121	68	9	2	25.8444	5281.1	5384.77	7177.74	6224.65	6250.1	6711.69	7309.07	8611.41	3882.13	5227.68	3914.61	3933.81	389024	12532.7	6209.79	448469	6530.61	8644.88	17025.6	18927.9
Pentanoic acid	Fair	122	68	9	4	25.865	80933.8	30663.2	52372.5	67029.3	80620.6	52556.1	83376.1	147716	76437.9	65443.8	46840.4	34140.5	11485.2	42613.9	53277.7	1688.57	57605.6	77657.5	75860	136038
Acetamide	Fair	124	70	7	4	26.2181	46382.8	34412	61169.7	170414	69667.3	144453	37910.6	63569.8	55629.8	251488	72876.3	71062.6	12648.3	34863.6	52635.8	779893	43108.9	47601.4	75107.5	119460
2-Phenethyl acetate	Excellent	127	71	9	9	27.1027	60776.1	72008.2	38634.1	129316	92104.8	2.67444e+06	43963.8	53748.2	20836.5	146572	157821	22262	4712.85	35680.2	117429	36541.8	66114.7	42454.5	216387	24130
Hexanoic acid	Excellent	128	72	8	7	27.4456	504881	105567	265549	236296	231532	239633	274960	466647	197445	155075	142306	108703	5850.46	89229	645858	64417.5	218534	127915	202894	363459
Guaiacol	Excellent	129	73	5	5	27.6891	14457.8	8462.37	231178	97270.4	7.22333e+06	1.25681e+06	1.48046e+06	731120	13256.1	52910.3	371373	212572	4594.24	22542.6	220277	60830.7	14589.2	19532	29895.5	37941.5
Phenol	Excellent	136	79	8	2	29.6502	202834	124727	164176	227193	469873	261423	145927	179698	779643	138483	95449.1	81624.9	18462.3	79307.7	124010	46193.1	130947	151938	126254	110682
4-Ethylguaiacol	Excellent	135	79	8	1	29.6605	1360.93	1753.98	2056.92	2604.47	2269.6	1899.8	2417.97	2294.2	1342.62	2060.86	1670.9	1825.95	1.05013e+06	1555	2651.61	162814	1983.17	2898.14	2878.45	6463.19
Octanoic acid	Good	138	80	10	1	30.3806	229136	229636	288431	198298	280614	260782	384877	630390	236179	182759	183492	119165	14275.9	90097.3	330672	3.07135e+06	323229	134313	203283	146642
4-Vinylguaiacol	Excellent	140	81	6	1	32.16	21789.7	6304.67	52715.2	30547.2	1.91554e+07	1.62088e+06	2.46308e+06	1.96153e+06	11198.1	5641.79	20015	64175.4	387538	181317	518717	15550.5	6022.97	8958.56	0	0

## Sheet: RI and odor
Compound Name	Compound type	Abbreviation	Est. Retention Time (min)	RI calc	RI Litterature	Source	Odor (VCF)	Type
Dimethyl sulfide	Other	Oth1	1.55902	743.955	771	VCF	Odours: aonori, boiled onion, cabbage, gasoline, organic, sulfur, wet earth	Other
Propanal	Aldehydes	Ald1	1.8196	796.492	793	VCF	Odours: cocoa, floral, nut, pungent, solvent, sweet, wine	Aldehydes
Isobutanal	Aldehydes	Ald2	1.93273	808.405	831	VCF	Odours: acrid, burnt, caramel, cocoa, floral, fresh, green, malt, nut, pungent	Aldehydes
Acetone	Ketones	Ket1	2.00817	815.028	830	VCF	Odours: butter, chemical, ether, fruit, glue, hay, mint, nauseating, pungent, wood	Ketones
Acrolein	Aldehydes	Ald3	2.30647	841.217	840	VCF	Odours: burnt sweet, cherry, pungent	Aldehydes
Methacrolein	Aldehydes	Ald4	2.73505	878.845	888	Pubchem	Used to make plastics	Aldehydes
Ethyl Acetate	Esters	Est1	2.87905	891.488	880	VCF	Odours: balsamic, butter, contact glue, fruit, grape, honey, orange, pineapple, solvent, sweet	Esters
2-Butanone	Ketones	Ket2	3.06078	903.268	909	VCF	Odours: butterscotch, cheese, chemical, ether, fragant, fruit, pleasant, solvent, sweet	Ketones
Isovaleraldehyde	Aldehydes	Ald5	3.37278	915.296	924	VCF	Odours: acrid, almond, apple, butter, chocolate, cocoa, coffee bean, corn flakes, fat, fermented, fruit, herb, malt, nut, peach, pungent, sweat, sweet	Aldehydes
2-Methylbutanal	Aldehydes	Ald6	3.37278	915.296	928	VCF	Odours: almond, burnt, chocolate, cocoa, fermented, fruit, hazelnut, malt, nut	Aldehydes
2-Propanol	Alcohols	Alc1	3.81852	932.479	928	VCF	Odours: alcohol, ethereal, fruit, must, solvent, wood	Alcohols
Diacetyl	Ketones	Ket3	4.56597	961.294	976	VCF	Odours: butter, caramel, cheese, cream, fruit, pungent, strawberry, sweet, yogurt	Ketones
Pentanal	Aldehydes	Ald7	4.95685	976.363	960	VCF	Odours: almond, bitter, chemical, fat, green, malt, oil, pungent, rubber, sweet, wood	Aldehydes
2-Methylpropanenitrile	Nitriles	Nit1	5.65287	1001.48	1004	Pubchem		Nitriles
1-Propanol	Alcohols	Alc2	7.53522	1035.03	1031	VCF	Odours: alcohol, candy, irritant, must, plastic, pungent, ripe fruit, rum, sweet	Alcohols
2-Methylbutanenitrile	Nitriles	Nit2	10.0896	1080.56	1110	VCF	N/A	Nitriles
Hexanal	Aldehydes	Ald8	10.1204	1081.11	1074	VCF	Odours: apple, beany, cut grass, fat, fish, fresh, fruit, grass, green, leaf, oil, tallow	Aldehydes
Isobutanol	Alcohols	Alc3	11.3239	1103.6	1094	VCF	Odours: alcohol, apple, bitter, cocoa, flower, fruit, fusel, glue, herb, leek, malt, nail polish, oil, plastic, solvent, sour, wine, yeast	Alcohols
Isoamyl acetate	Esters	Est2	12.4828	1132.59	1133	VCF	Odours: apple, banana, fresh, fruit, glue, pear, sweet, yeast	Esters
Isopropyl isothiocyanate	Isothiocyanates	Iso1	14.6429	1186.64	1214	VCF	Odour: chemical	Isothiocyanates
2-Heptanone	Ketones	Ket4	14.6566	1186.98	1175	VCF	Odours: acorn, banana, bell pepper, blue cheese, cheese, cinnamon, coconut, fruit, green, nut, soap, spice, sweet, vanilla, wood	Ketones
Isoamyl alcohol	Alcohols	Alc4	15.7023	1222.04	1211	VCF	Odours: alcohol, balsamic, banana, burnt, cheese, cocoa, fermented, floral, fruit, fusel, malt, must, nail polish, pungent, rancid, roasted bread, whiskey, yeast	Alcohols
2-Pentylfuran	Other	Oth2	16.1686	1241.6	1231	VCF	Odours: beany, butter, caramel, cream, fish, floral, fruit, grass, green, green bean, meat, metal, pungent, roasted, rubber, sweet	Other
3-Octanone	Ketones	Ket5	16.7927	1267.79	1254	VCF	Odours: butter, fresh, herb, lavender, mold, mushroom, resin, resinous, sweet	Ketones
Acetoin	Ketones	Ket6	17.4613	1295.84	1278	VCF	Odours: butter, cream, fat, green pepper, rancid, sour, sweat, sweet, yogurt	Ketones
6-Methyl-5-hepten-2-one	Ketones	Ket7	18.7642	1350.5	1334	VCF	Odours: citrus, fruit, green, lemongrass, mushroom, pepper, rubber, strawberry, sweet	Ketones
Anisole	Other	Oth3	18.8328	1353.38	1347	Pubchem		Other
5-Cyano-1-pentene	Nitriles	Nit3	18.8773	1355.25	NA	Non-polar 858 NIST		Nitriles
Acetoin Acetate	Esters	Est3	19.2888	1372.51	1389	NIST		Esters
2-Nonanone	Ketones	Ket8	19.8682	1396.82	1379	VCF	Odours: coconut, fragant, fresh, fruit, green, hot milk, oil, pleasant, soap	Ketones
3-Octanol	Alcohols	Alc5	19.9882	1402.36	1386	VCF	Odours: citrus, cod liver oil, fresh, herb, moss, mushroom, nut, oil	Alcohols
Acetic acid	Carboxylic acids	Car1	20.578	1433.81	1445	VCF	Odours: acid, cheese, fruit, pungent, sour, vinegar	Carboxylic acids
1,3-Dichlorobenzene	Other	Oth4	20.9071	1451.37	1441	NIST		Other
1-Octen-3-ol	Alcohols	Alc6	21.0374	1458.31	1434	VCF	Odours: cucumber, earth, fat, fish, floral, grass, green, herb, lavender, mold, mushroom, nut, oil, rose, yeast	Alcohols
3-Butenyl isothiocyanate	Isothiocyanates	Iso2	21.1574	1464.71	1486	VCF	N/A	Isothiocyanates
Benzaldehyde	Aldehydes	Ald9	22.3849	1532.84	1510	VCF	Odours: almond, berry, bitter, bitter almond, burnt, burnt sugar, caramel, cherry, flower, fruit, malt, marzipan, nut, roasted, roasted pepper, spice, sweet, wood	Aldehydes
Propanoic acid	Carboxylic acids	Car2	22.5974	1545.18	1528	VCF	Odours: acid, cheese, fat, fruit, pungent, putrid, rancid, raspberry, silage, soy, vinegar	Carboxylic acids
Isobutyric acid	Carboxylic acids	Car3	23.1289	1576.02	1542	VCF	Odours: acid, burnt, butter, cheese, cooked, fat, phenol, rancid, sour, sweat, sweet	Carboxylic acids
2-Undecanone	Ketones	Ket9	23.6741	1608.26	1594	VCF	Odours: cream, fat, floral, fresh, fruit, green, ketone, must, orange, pineapple, rose, tallow, wax	Ketones
Butanoic acid	Carboxylic acids	Car4	24.1198	1636.16	1618	VCF	Odours: acid, butter, cheese, fruit, must, rancid, sharp, sour, sweat, sweet	Carboxylic acids
Gamma-Butyrolactone	Other	Oth5	24.1883	1640.45	1633	VCF	Odours: caramel, cheese, fruit, grass, roasted, roasted nut, soap, sweat, sweet	Other
3-Methylbutanoic acid	Carboxylic acids	Car5	24.7918	1678.21	1659	VCF	Odours: acid, cashew, cheese, fat, fecal, fermented, fruit, overripe fruit, putrid fruit, rancid, sour, sweat	Carboxylic acids
2-Methylbutanoic acid	Carboxylic acids	Car6	24.8227	1680.14	1656	VCF	Odours: acid, apple, butter, cheese, fermented, fruit, rancid, sour, sweat, sweet	Carboxylic acids
2-Phenyl-2-propanol	Alcohols	Alc7	25.8444	1746.62	1770	NIST		Alcohols
Pentanoic acid	Carboxylic acids	Car7	25.865	1747.98	1706	VCF	Odours: acid, cheese, fecal, fruit, pungent, putrid, rancid, sour, sweat, sweet	Carboxylic acids
Acetamide	Other	Oth6	26.2181	1771.35	1784	VCF		Other
2-Phenethyl acetate	Esters	Est4	27.1027	1831.97	1813	VCF	Odours: floral, fruit, honey, rose, sweet, tobacco	Esters
Hexanoic acid	Carboxylic acids	Car8	27.4456	1856.23	1832	VCF	Odours: acid, barnyard, cheese, fat, fermented, fruit, goat, meat, must, oil, pungent, rancid, sour, sweat	Carboxylic acids
Guaiacol	Phenols	Phe1	27.6891	1873.46	1852	VCF	Odours: bacon, burnt, clove, cream, leather, medicine, nut, phenol, smoke, spice, sweet, wood	Phenols
Phenol	Phenols	Phe2	29.6502	2013.5	2008	VCF	Odours: acrid, medicine, phenol, sharp, smoke, spice, tar	Phenols
4-Ethylguaiacol	Phenols	Phe3	29.6605	2014.3	2041	VCF	Odours: burnt, candy, clove, floral, horse, medicine, phenol, smoke, spice, vanilla, wood	Phenols
Octanoic acid	Carboxylic acids	Car9	30.3806	2070.4	2053	VCF	Odours: acid, anise, barnyard, carrot, cheese, coriander, fat, fermented, floral, fruit, grass, honey, mold, must, oil, rancid, sweat, wax	Carboxylic acids
4-Vinylguaiacol	Phenols	Phe4	32.16	2207.97	2197	VCF	Odours: amber, burnt, ceder, clove, cooked, curry, peanut, phenol, raisin, smoke, spice, sweet, wood	Phenols
